# Supplementary material for: Whole-Exome Sequencing Reveals the Genomic Features of the Micropapillary Component in Ground-Glass Opacities
Source: Cancers (Basel). 2022 Aug 27;14(17):4165. doi: 10.3390/cancers14174165 (PMC9454937; doi:10.3390/cancers14174165)
Supplement: Supplementary file 1 [file cancers-14-04165-s001.zip]

Archive with 8 entries (7 files):
- cancers-1855002-supplementary-for xml/
- cancers-1855002-supplementary-for xml/Fig.S1.pdf
- cancers-1855002-supplementary-for xml/Fig.S2.pdf
- cancers-1855002-supplementary-for xml/Table S1.xlsx
- cancers-1855002-supplementary-for xml/Table S2.xlsx
- cancers-1855002-supplementary-for xml/Table S3.xlsx
- cancers-1855002-supplementary-for xml/Table S4.xlsx
- cancers-1855002-supplementary-for xml/Table S5.xlsx
