# Supplementary material for: Whole-Exome Sequencing Reveals the Genomic Features of the Micropapillary Component in Ground-Glass Opacities
Source: Cancers (Basel). 2022 Aug 27;14(17):4165. doi: 10.3390/cancers14174165 (PMC9454937; doi:10.3390/cancers14174165)
Supplement: Supplementary file 1 [file cancers-14-04165-s001.zip › cancers-1855002-supplementary-for xml/Table S1.xlsx]

## Sheet: Sheet1
Supplementary Table 1 Detailed characteristics of the 31 LUAD patients.
Patient ID	Age	Gender	TNM	Stage	Differentiation degree	MPP component content	Pleural involvement
p1	78	Male	T1bN0M0	IA	Low to medium	0.15	No
p2	55	Male	T2aN0M0	IB	Low to medium	0.1	No
p3	58	Female	T2aN0M0	IB	Low to medium	0.2	Yes
p4	70	Male	T1aN0M0	IA	Low to medium	0.1	No
p5	65	Male	T1aN0M0	IA	Medium	0.2	No
p6	76	Female	T2aN0M0	IB	Low to medium	0.2	Yes
p7	58	Female	T1cN0M0	IA	Low to medium	0.2	No
p8	56	Female	T1cN0M0	IA	Medium to high	0.05	No
p9	59	Male	T2aN0M0	IB	Low to medium	0.1	Yes
p10	57	Female	T2aN0M0	IB	Medium	0.05	No
p11	64	Female	T2aN0M0	IB	Low	0.3	Yes
p12	38	Male	T2aN0M0	IB	Low to medium	0.2	Yes
p13	59	Female	T1bN0M0	IA	Low	0.4	No
p14	55	Female	T1aN0M0	IA	Medium	0.2	No
p15	72	Female	T1aN0M0	IA	Low	0.3	No
p16	58	Male	T2aN0M0	IB	Low to medium	0.2	No
p17	54	Female	T1aN0M0	IA	Low	0.3	No
p18	65	Male	T1aN0M0	IA	Low	0.6	No
p19	59	Male	T1bN0M0	IA	Low to medium	0.2	No
p20	63	Female	T1bN0M0	IA	Low	0.3	No
p21	66	Male	T1bN0M0	IA	Low	0.6	No
p22	50	Female	T1bN0M0	IA	Low	0.4	No
p23	63	Female	T1bN0M0	IA	Low	0.3	No
p24	64	Female	T1cN0M0	IA	Low	0.3	No
p25	60	Male	T1cN0M0	IA	Low	0.4	No
p26	55	Male	T2aN0M0	IB	Low	0.5	Yes
p27	55	Female	T2aN0M0	IB	Low	0.3	Yes
p28	56	Male	T2aN0M0	IB	Low	0.4	No
p29	67	Male	T2aN0M0	IB	Low	0.3	Yes
p30	64	Female	T2aN0M0	IB	Low	0.6	Yes
p31	69	Female	T2aN0M0	IB	Low	0.7	Yes
