# Supplementary material for: Whole-Exome Sequencing Reveals the Genomic Features of the Micropapillary Component in Ground-Glass Opacities
Source: Cancers (Basel). 2022 Aug 27;14(17):4165. doi: 10.3390/cancers14174165 (PMC9454937; doi:10.3390/cancers14174165)
Supplement: Supplementary file 1 [file cancers-14-04165-s001.zip › cancers-1855002-supplementary-for xml/Table S2.xlsx]

## Sheet: Sheet1
Supplementary Table 2 DNA sequencing data quality and reference genome comparison statistics
Sample	Raw Reads	Raw Base(G)	Clean Reads	Clean Base(G)	Q20(%)	Q30(%)	GC Content(%)	Total reads	Total mapped reads	Total_duplicated_reads	Duplicationrate(%)	Mean mapping quality（（%））	Read-1	Read-2	Average depth(X)	Average coverage(%)	Target rate(%)	Fraction of flanking region covered >=4x（（%））	Fraction of flanking region covered >=10x（（%））	Fraction of target covered >=4x(（%））	Fraction of target covered >=10x(（%））
SAMPLE_1_MPP	148385956	20.73	89728564	12.33	98.95	96.2	59.27	91729102	53184172	18642723	73.49	57.46	26604719	26579453	218.7	84.88	58.03	17.33	5.89	78.75	63.78
SAMPLE_1_NoMPP	172346890	24.08	118127308	16.28	99.01	96.4	63.43	119475172	35998101	14610025	76.49	57.28	18002498	17995603	284.85	69.94	63.71	11.81	5.15	64.9	51.16
SAMPLE_2_MPP	160424788	22.41	110111872	15.14	98.98	96.29	60.54	111730184	49104954	19442037	74.98	57.52	24550222	24554732	266.39	81.36	64.36	16.82	6.3	75.72	61.35
SAMPLE_2_NoMPP	166555112	23.27	114388318	15.76	99.02	96.37	62.48	115628162	55441891	18083189	71.84	57.3	27712148	27729743	275.68	82.69	52.29	14.25	4.16	74.47	57.23
SAMPLE_3_MPP	145870260	20.38	67952670	9.32	98.98	96.35	61.52	69949311	33331623	17542810	79.51	57.03	16678432	16653191	166.77	56.97	75.15	6.52	4.28	55.05	47.85
SAMPLE_3_NoMPP	144373350	20.17	67641060	9.27	98.99	96.39	62.18	69305685	29234186	13730988	77.73	56.85	14631471	14602715	165.24	50.15	67.06	6.25	4.17	47.82	41.14
SAMPLE_4_MPP	173990110	24.31	139865578	19.32	99.05	96.52	66.01	140172004	14585401	6154382	72.02	57.04	7291661	7293740	334.2	49.53	68.46	5.49	1.5	42.17	27.73
SAMPLE_4_NoMPP	144949544	20.25	86794914	11.96	99.05	96.51	65.32	87604527	17755130	7641212	77.79	56.85	8877902	8877228	208.87	48.68	66.08	5.36	2.44	44.98	33.61
SAMPLE_5_MPP	127288238	17.78	68994710	9.46	98.84	95.8	50.13	71199628	64926734	14989531	52.61	57.61	32467918	32458816	169.75	96.41	52.47	24.97	5.33	89.33	75.26
SAMPLE_5_NoMPP	162632178	22.72	126186226	17.32	98.86	95.86	52.58	128045180	102651371	24146319	56.91	57.6	51320575	51330796	305.28	98.25	47.78	37.7	11.3	94.24	84.28
SAMPLE_6_MPP	160893054	22.48	128031788	17.56	98.84	95.79	52.04	131012306	110371884	27692416	60.75	57.68	55187483	55184401	312.36	97.81	48.7	43.58	15.86	94.3	85.06
SAMPLE_6_NoMPP	148241480	20.71	81023578	11.15	98.98	96.19	52.63	85409280	75286877	28268473	76.96	57.59	37652809	37634068	203.63	88.71	61.62	23.59	9.11	84.62	73.76
SAMPLE_7_MPP	185291168	25.88	155046574	21.31	98.93	96.03	52.58	157158546	144862570	62188395	65.16	57.77	72399972	72462598	374.7	99.28	77.51	46.43	18.62	98.03	93.66
SAMPLE_7_NoMPP	139559374	19.5	99882664	13.71	98.86	95.82	50.66	105214309	97867146	34116381	67.86	57.59	48941570	48925576	250.85	97.45	62.88	32.93	10.6	94.02	85.71
SAMPLE_8_MPP	151023940	21.1	94177606	12.92	98.87	95.86	49.09	99743555	98601407	44320866	73.51	57.57	49304658	49296749	237.81	97.61	76.4	27.68	9.22	94.58	87.55
SAMPLE_8_NoMPP	124487196	17.39	74122776	10.17	98.88	95.86	49.02	77837015	75859313	28912341	67.49	57.63	37931066	37928247	185.58	96.76	70.75	21.56	5.61	91.9	82.34
SAMPLE_9_MPP	132793270	18.55	81504150	11.13	98.74	95.48	47.99	87523168	86384154	18904109	49.44	57.57	43188317	43195837	208.67	99.03	52.77	36.77	9.37	95.06	84.19
SAMPLE_9_NoMPP	159020270	22.21	90139254	12.31	98.77	95.58	50.07	95888878	90262224	19605820	50.7	57.5	45124877	45137347	228.62	98.54	50.17	34.75	8.82	93.51	81.48
SAMPLE_10_MPP	161503426	22.56	91887162	12.55	98.83	95.83	53.77	97110354	93635363	26477027	54.17	57.51	46793103	46842260	231.53	96.05	60.14	32.15	10.49	87.81	73.18
SAMPLE_10_NoMPP	143860628	20.1	85486126	11.7	98.8	95.69	52.59	90619012	80553438	20813219	56.14	57.5	40255069	40298369	216.05	97.83	54.61	31.49	8.42	92.16	79.49
SAMPLE_11_MPP	143984748	20.11	44499896	6.08	98.84	95.82	51.67	48997543	48144170	13193335	50.69	57.53	24067662	24076508	116.82	92.87	64.7	13.75	2.17	81.86	64.87
SAMPLE_11_NoMPP	136655746	19.09	87679678	11.98	98.8	95.7	50.47	96814933	95864581	24900176	54.84	57.51	47887262	47977319	230.82	98.37	56.77	37.12	11.25	93.81	82.56
SAMPLE_12_MPP	139797802	19.53	75318906	10.28	98.77	95.59	49.82	83512226	82920373	17981472	48.58	57.48	41445574	41474799	199.11	97.62	52.38	29.73	6.63	90.63	76.28
SAMPLE_12_NoMPP	145795764	20.37	89368564	12.18	98.72	95.45	49.88	99767091	98620588	20621640	49.83	57.44	49279706	49340882	237.86	98.22	49.25	37	10.58	92.58	79.4
SAMPLE_13_MPP	126326084	17.65	72215220	9.86	98.77	95.58	48.53	77942001	72759031	13807279	49.08	57.42	36379967	36379064	185.83	97.62	45.69	28.63	5.93	90.99	76.46
SAMPLE_13_NoMPP	147335560	20.58	79345272	10.82	98.74	95.51	48.14	85185549	80667062	15369854	51.77	57.47	40328114	40338948	203.1	97.55	43.77	31.05	7.32	91.22	77.36
SAMPLE_14_MPP	147958228	20.67	84400540	11.51	98.73	95.45	47.77	92782442	89823442	16205974	50.53	57.48	44886810	44936632	221.21	98.24	42.87	35.39	8.44	93.22	80.71
SAMPLE_14_NoMPP	138839614	19.4	85847088	11.73	98.8	95.66	48.25	90569813	86852076	17462224	48.31	57.65	43418579	43433497	215.94	98.6	49.24	35.43	8.5	94.33	83.11
SAMPLE_15_MPP	122671730	17.14	53860162	7.35	98.75	95.52	48.29	58133757	57421123	11338486	45.05	57.54	28703025	28718098	138.6	96.66	52.1	19.47	3.09	87.69	71.76
SAMPLE_15_NoMPP	173140160	24.19	132279610	18.11	98.75	95.49	49.99	134209561	120560704	23854884	45.51	57.71	60263479	60297225	319.98	99.62	49.24	56.69	20.14	97.94	91.03
SAMPLE_1_PBMC	162410690	22.69	131642314	18.02	98.67	95.21	46.23	136172192	136118259	21941014	41.26	57.77	68066838	68051421	324.66	99.57	45.11	79.61	34.68	99.22	95.97
SAMPLE_2_PBMC	153348274	21.42	124932212	17.11	98.64	95.11	46.15	128043929	127987822	19343613	38.98	57.81	63993911	63993911	305.28	99.58	44.72	80.34	35.12	99.22	95.77
SAMPLE_3_PBMC	184315840	25.75	166709274	22.82	98.57	94.93	48.18	171908386	171816851	33614697	44.25	57.81	85855743	85961108	409.86	99.6	50.65	93.47	68.01	99.42	97.65
SAMPLE_4_PBMC	163741794	22.87	138797614	19.01	98.72	95.35	46.26	143762508	143707160	23481230	41.36	57.7	71852785	71854375	342.76	99.84	45.58	81.62	39.07	99.53	96.94
SAMPLE_5_PBMC	164659390	23	142210034	19.46	98.62	95.07	46.08	146944315	146864295	19289000	38.35	57.71	73407136	73457159	350.34	99.84	39.29	85.34	43.32	99.46	96.15
SAMPLE_6_PBMC	169343320	23.66	139385702	19.06	98.6	95	45.48	143905992	143838346	17468327	37.49	57.78	71902994	71935352	343.1	99.59	37.39	83.37	38.88	99.25	95.8
SAMPLE_7_PBMC	145788054	20.37	122957510	16.82	98.67	95.22	45.62	129036801	128989845	15965995	37.07	57.72	64474196	64515649	307.65	99.58	38.6	73.57	27.29	98.99	93.93
SAMPLE_8_PBMC	175090968	24.46	142725872	19.54	98.7	95.29	45.38	151473702	151405110	19943977	40.04	57.58	75702030	75703080	361.14	99.84	38.03	76.91	31.18	99.35	95.45
SAMPLE_9_PBMC	204762312	28.6	159732146	21.92	98.73	95.35	45.53	170192379	170142379	22004089	39.84	57.57	85022958	85119421	405.77	99.87	37.01	80.18	33.92	99.47	95.9
SAMPLE_10_PBMC	131549076	18.38	104784142	14.39	98.74	95.43	46.34	112036719	112006289	15325534	37.02	57.58	55980153	56026136	267.12	99.78	42.43	58.32	15.43	98.37	90.26
SAMPLE_11_PBMC	117451378	16.41	99811346	13.71	98.7	95.34	46.63	104695420	104665637	16047191	37.08	57.74	52316796	52348841	249.61	99.54	47.55	62.54	19.06	98.69	92.48
SAMPLE_12_PBMC	130360112	18.21	108898534	14.95	98.65	95.19	46.31	114436771	114400825	16275492	37.02	57.72	57182306	57218519	272.84	99.55	44.26	66.57	21.88	98.84	93.21
SAMPLE_13_PBMC	138361074	19.33	112856294	15.5	98.7	95.33	46.17	120055199	120018018	17364791	38.34	57.59	59987158	60030860	286.23	99.82	43.51	66.54	21.66	98.99	93.18
SAMPLE_14_PBMC	160691432	22.45	133770776	18.38	98.64	95.16	46.05	137939705	137893610	19096231	37.35	57.8	68927371	68966239	328.87	99.58	42.52	84.09	40.42	99.32	96.51
SAMPLE_15_PBMC	143206516	20.01	126603306	17.41	98.68	95.26	46.74	129436964	129394732	20654538	38.21	57.77	64669403	64725329	308.6	99.86	47.97	83.97	41.97	99.58	96.99
SAMPLE_16_NoMPP	200566954	28.02	145455886	20.08	98.87	95.73	48.82	148649617	145404599	97.82	57530677	39.57	72727943	72727943	262.79	99.81	89.26	87.28	72.03	99.6	99.08
SAMPLE_16_MPP	231170372	32.29	177056044	24.43	98.83	95.63	49.59	180757902	176993776	97.92	72735343	41.09	88528022	88528022	319.63	99.83	89.31	90.84	77.87	99.68	99.31
SAMPLE_16_PBMC	256534322	35.84	220248606	30.43	98.93	95.98	50.33	227212712	220225952	96.93	86127965	39.11	110124303	110124303	384.38	99.88	87.78	96.81	90.37	99.79	99.61
SAMPLE_17_NoMPP	153646528	21.46	117124978	16.16	98.82	95.57	48.66	119731188	117109377	97.81	46763086	39.93	58562489	58562489	212.88	99.69	89.78	83.71	66.72	99.35	98.52
SAMPLE_17_MPP	211823350	29.59	170197758	23.5	98.88	95.76	49.57	172776672	170035511	98.41	70121534	41.24	85098879	85098879	311.52	99.79	90.44	89.75	76.29	99.6	99.17
SAMPLE_17_PBMC	218603452	30.54	184473762	25.5	99	96.18	49.97	188934663	184455071	97.63	69973815	37.94	92236881	92236881	323.94	99.86	87.93	95.61	87.01	99.75	99.51
SAMPLE_18_NoMPP	227018010	31.71	163692962	22.6	98.91	95.9	51.57	166787652	163618431	98.1	70134667	42.86	81846481	81846481	303.53	99.63	90.74	88.18	72.92	99.43	99.02
SAMPLE_18_MPP	167654344	23.42	116458154	16.07	98.9	95.88	51.8	119440475	116419049	97.47	48162444	41.37	58229077	58229077	215.93	99.57	90.6	81.5	62.78	99.3	98.67
SAMPLE_18_PBMC	250240700	34.96	216444970	29.91	98.92	95.96	50.33	223744146	216421806	96.73	84217290	38.91	108222485	108222485	379.33	99.65	88.13	96.3	89.41	99.54	99.35
SAMPLE_19_NoMPP	196893526	27.51	162784800	22.43	98.65	95.04	46.63	165560140	162751626	98.3	70531686	43.34	81392400	81392400	282.49	99.73	87.7	91.9	81.81	99.43	98.77
SAMPLE_19_MPP	241825894	33.78	187075472	25.82	98.82	95.57	48.42	190349143	186787919	98.13	81474515	43.62	93537736	93537736	338.14	99.8	89.62	90.25	77.66	99.63	99.22
SAMPLE_19_PBMC	224784410	31.4	194140908	26.82	98.91	95.88	49.89	198874786	194118374	97.61	74332890	38.29	97070454	97070454	340.25	99.84	87.86	95.75	87.64	99.71	99.45
SAMPLE_20_NoMPP	225927922	31.56	179725606	24.79	98.8	95.54	48.85	184513813	179702310	97.39	73658855	40.99	89862803	89862803	321.08	99.81	88.83	90.99	78.64	99.63	99.23
SAMPLE_20_MPP	216527544	30.25	172021178	23.73	98.84	95.62	48.55	176669608	171922874	97.31	71818963	41.77	86010589	86010589	305.56	99.81	88.5	90.51	77.93	99.62	99.18
SAMPLE_20_PBMC	297158678	41.51	249887000	34.54	98.95	96.01	49.95	255679450	249854918	97.72	101908646	40.79	124943500	124943500	440.35	99.88	88.17	96.85	90.69	99.79	99.61
SAMPLE_21_NoMPP	248532406	34.72	186683292	25.77	98.86	95.71	49.82	190564917	186604592	97.92	78519092	42.08	93341646	93341646	341.55	99.63	89.94	89.37	75.55	99.44	99.1
SAMPLE_21_MPP	185227824	25.88	132394586	18.28	98.88	95.78	49.12	135434231	132374053	97.74	52696380	39.81	66197293	66197293	241.16	99.56	89.49	84.32	67.55	99.3	98.72
SAMPLE_21_PBMC	259336400	36.23	226981804	31.36	98.89	95.84	50.96	234724150	226961496	96.69	87991015	38.77	113490902	113490902	396.52	99.63	88.01	96.69	90.45	99.54	99.37
SAMPLE_22_NoMPP	199955828	27.93	138210472	19.08	98.9	95.84	51.18	141775184	138147159	97.44	58143441	42.09	69105236	69105236	254.5	99.59	90.11	84.06	66.71	99.39	98.95
SAMPLE_22_MPP	192611278	26.91	145588296	20.09	98.85	95.7	51.29	149491829	145571676	97.38	56702841	38.95	72794148	72794148	270.11	99.57	91.16	86.82	70.5	99.39	98.94
SAMPLE_22_PBMC	218915468	30.58	188482962	26.05	98.95	96.04	50.69	196699422	188465921	95.81	69972655	37.13	94241481	94241481	331.84	99.62	88.51	94.97	85.76	99.51	99.29
SAMPLE_23_NoMPP	173121006	24.18	118415868	16.36	98.95	95.98	49.95	121252092	118399538	97.65	48094393	40.62	59207934	59207934	221.27	99.53	91.5	81.73	63.83	99.25	98.64
SAMPLE_23_MPP	190922820	26.67	134160910	18.53	98.9	95.81	49.52	136860317	134078378	97.97	56150344	41.88	67080455	67080455	249.48	99.57	91.44	84.7	68.26	99.34	98.83
SAMPLE_23_PBMC	244113308	34.1	203328784	28.11	98.97	96.07	50.17	208722434	203304406	97.4	76697651	37.73	101664392	101664392	359.61	99.63	88.28	95.43	86.88	99.54	99.33
SAMPLE_24_NoMPP	208211378	29.09	165704614	22.88	98.85	95.66	48.31	168336021	165654756	98.41	64052462	38.67	82852307	82852307	304.72	99.79	91.16	89.3	75.98	99.57	99.08
SAMPLE_24_MPP	186968776	26.12	150414282	20.76	98.8	95.5	48.03	153305405	150398383	98.1	59881885	39.82	75207141	75207141	274.22	99.74	90.71	88.64	75.13	99.47	98.87
SAMPLE_25_PBMC	156809516	21.91	132574052	18.34	98.95	95.96	50.7	136352648	132551914	97.21	37715897	28.45	66287026	66287026	233.66	99.61	88.26	93.6	81.8	99.44	99.09
SAMPLE_25_NoMPP	170631192	23.84	137107298	18.91	98.77	95.47	49.47	140360480	137092162	97.67	51122368	37.29	68553649	68553649	250.43	99.56	90.61	87.92	72.93	99.3	98.75
SAMPLE_25_MPP	186048158	25.99	146861836	20.26	98.84	95.66	49.74	150604067	146830181	97.49	56160017	38.25	73430918	73430918	269.07	99.56	90.79	88.53	73.96	99.34	98.89
SAMPLE_24_PBMC	158559448	22.15	138136940	19.12	99.01	96.14	50.58	142278375	138116968	97.08	37936126	27.47	69068470	69068470	241.86	99.84	87.95	94.5	83.64	99.69	99.35
SAMPLE_26_NoMPP	222452080	31.08	173473188	23.93	98.83	95.61	49.53	177832825	173441645	97.53	69635485	40.15	86736594	86736594	316.89	99.61	90.57	90.92	78.5	99.42	99.04
SAMPLE_26_MPP	175781786	24.56	131865604	18.19	98.84	95.65	50.26	135229585	131846939	97.5	50831944	38.55	65932802	65932802	242.31	99.56	90.59	86.62	70.35	99.35	98.85
SAMPLE_26_PBMC	159075280	22.22	134030034	18.55	99	96.11	50.66	138211948	134017333	96.97	36234439	27.04	67015017	67015017	238.04	99.61	88.66	92.61	79.61	99.44	99.08
SAMPLE_27_NoMPP	181682034	25.38	142823952	19.71	98.82	95.59	49.26	145898575	142801951	97.88	57377636	40.18	71411976	71411976	261.3	99.76	90.48	87.87	73.01	99.53	99.02
SAMPLE_27_MPP	172884082	24.15	132118512	18.23	98.84	95.63	48.97	135120716	132100363	97.76	53755010	40.69	66059256	66059256	241.52	99.73	90.41	86.28	70.62	99.47	98.86
SAMPLE_27_PBMC	160056764	22.36	137030164	18.97	99.01	96.13	50.49	140856484	137017727	97.27	36981966	26.99	68515082	68515082	240.73	99.81	88.02	94.11	82.92	99.63	99.24
SAMPLE_28_NoMPP	180640990	25.24	141942732	19.59	98.84	95.63	48.92	145509043	141920257	97.53	54753013	38.58	70971366	70971366	259.45	99.57	90.47	87.58	72.71	99.31	98.75
SAMPLE_28_MPP	195615100	27.33	158435922	21.87	98.87	95.74	49.15	161703251	158409563	97.96	62391745	39.39	79217961	79217961	289.09	99.62	90.49	90.27	77.17	99.38	98.94
SAMPLE_30_PBMC	177360170	24.78	147143480	20.36	98.99	96.08	50.6	151110578	147131067	97.37	42527685	28.9	73571740	73571740	260.88	99.6	88.52	93.96	82.81	99.45	99.14
SAMPLE_29_NoMPP	226087294	31.58	186028474	25.68	98.83	95.6	48.32	188506485	186001078	98.67	77552971	41.69	93014237	93014237	338.48	99.61	90.24	90.73	78.82	99.37	98.92
SAMPLE_29_MPP	156851686	21.91	117217692	16.18	98.9	95.81	48.36	119472718	117141904	98.05	48213234	41.16	58608846	58608846	213.99	99.49	90.15	82.87	66.09	99.13	98.34
SAMPLE_29_PBMC	178977672	25	152045200	21.04	98.98	96	50.61	156053304	152031574	97.42	43704774	28.75	76022600	76022600	268.13	99.61	88.19	94.55	84.37	99.46	99.13
SAMPLE_30_NoMPP	194475548	27.17	151351826	20.88	98.85	95.68	49.28	155172872	151326554	97.52	62015462	40.98	75675913	75675913	275.52	99.57	90.09	88.79	74.76	99.34	98.89
SAMPLE_30_MPP	172191284	24.05	138916348	19.16	98.81	95.58	49.73	142343221	138888382	97.57	52301223	37.66	69458174	69458174	252.39	99.56	90.01	88.49	73.57	99.28	98.73
SAMPLE_28_PBMC	171844276	24.01	148109592	20.5	98.99	96.07	50.51	151979249	148096430	97.45	40105252	27.08	74054796	74054796	259.99	99.61	87.96	94.87	85	99.46	99.14
SAMPLE_31_NoMPP	203706768	28.46	165064894	22.79	98.93	95.93	50.3	167921876	164870288	98.18	65770448	39.89	82532447	82532447	303.83	99.81	90.92	90.26	76.52	99.65	99.27
SAMPLE_31_MPP	199856540	27.92	151293986	20.87	98.88	95.79	50.64	155989802	151228024	96.95	64397770	42.58	75646993	75646993	274.53	99.8	89.67	88.08	72.91	99.6	99.14
SAMPLE_31_PBMC	189954160	26.54	165527992	22.9	98.98	96.02	50.79	170806539	165513851	96.9	46045515	27.82	82763996	82763996	289.6	99.87	87.93	95.82	87.03	99.75	99.48
