# Supplementary material for: Whole-Exome Sequencing Reveals the Genomic Features of the Micropapillary Component in Ground-Glass Opacities
Source: Cancers (Basel). 2022 Aug 27;14(17):4165. doi: 10.3390/cancers14174165 (PMC9454937; doi:10.3390/cancers14174165)
Supplement: Supplementary file 1 [file cancers-14-04165-s001.zip › cancers-1855002-supplementary-for xml/Table S4.xlsx]

## Sheet: Sheet2
Supplementary Table 4 CNV frequency of the 31 LUAD patients.
chromosome	start	end	sampleFrequency	gainFrequency	lossFrequency	gainProportion	lossProportion	type
chr1	10039	10055	1	0	0	0	0	nompp
chr1	10056	10056	2	0	0	0	0	nompp
chr1	10057	10084	3	0	0	0	0	nompp
chr1	10085	10187	4	0	0	0	0	nompp
chr1	10188	10246	5	0	0	0	0	nompp
chr1	10247	10278	6	0	0	0	0	nompp
chr9	10291	10292	1	1	0	0.0322581	0	nompp
chr9	10293	10333	2	2	0	0.0645161	0	nompp
chr9	10334	10344	3	2	0	0.0645161	0	nompp
chr9	10345	10356	4	2	0	0.0645161	0	nompp
chr9	10357	10358	6	2	0	0.0645161	0	nompp
chr9	10359	10362	7	2	0	0.0645161	0	nompp
chr9	10363	10367	8	2	0	0.0645161	0	nompp
chr9	10368	10409	10	2	0	0.0645161	0	nompp
chr1	10279	10412	8	1	0	0.0322581	0	nompp
chr9	10410	10415	11	2	0	0.0645161	0	nompp
chr9	10416	10440	12	2	0	0.0645161	0	nompp
chr5	11509	11520	1	0	0	0	0	nompp
chr5	11521	11525	2	0	0	0	0	nompp
chr5	11526	11537	3	1	0	0.0322581	0	nompp
chr5	11538	11621	4	2	0	0.0645161	0	nompp
chr5	11622	11627	5	2	0	0.0645161	0	nompp
chr5	11628	11634	7	2	0	0.0645161	0	nompp
chr5	11635	11639	8	2	0	0.0645161	0	nompp
chr5	11640	11707	9	3	0	0.0967742	0	nompp
chr8	11714	11758	2	1	0	0.0322581	0	nompp
chr8	11759	11815	11	10	0	0.322581	0	nompp
chr17	6115	11836	8	2	2	0.0645161	0.0645161	nompp
chr9	10441	11925	13	2	0	0.0645161	0	nompp
chr9	11926	11976	14	2	0	0.0645161	0	nompp
chr9	11977	12083	15	2	0	0.0645161	0	nompp
chr9	12084	12397	16	2	0	0.0645161	0	nompp
chr18	10736	12629	1	0	0	0	0	nompp
chr9	12398	12666	25	11	0	0.354839	0	nompp
chr18	12630	12715	2	0	0	0	0	nompp
chr9	12667	12862	28	13	1	0.419355	0.0322581	nompp
chr18	12716	12975	16	10	4	0.322581	0.129032	nompp
chr1	10413	12990	9	1	0	0.0322581	0	nompp
chr1	12991	13115	10	1	0	0.0322581	0	nompp
chr9	12863	13209	29	13	1	0.419355	0.0322581	nompp
chr1	13116	13272	11	1	0	0.0322581	0	nompp
chr1	13273	13417	16	3	3	0.0967742	0.0967742	nompp
chr17	11837	14134	11	2	3	0.0645161	0.0967742	nompp
chr1	13418	14609	25	3	12	0.0967742	0.387097	nompp
chr1	14610	14652	27	3	13	0.0967742	0.419355	nompp
chr9	13210	14689	30	14	1	0.451613	0.0322581	nompp
chr1	14653	14906	28	3	13	0.0967742	0.419355	nompp
chr4	15036	16861	2	0	0	0	0	nompp
chr1	14907	17221	30	3	14	0.0967742	0.451613	nompp
chr4	16862	18293	3	1	0	0.0322581	0	nompp
chr4	18294	18647	4	1	0	0.0322581	0	nompp
chr4	18648	18745	5	1	0	0.0322581	0	nompp
chr7	19695	19912	2	2	0	0.0645161	0	nompp
chr7	19913	19944	12	2	9	0.0645161	0.290323	nompp
chr7	19945	24328	14	3	10	0.0967742	0.322581	nompp
chr7	24329	24333	15	3	10	0.0967742	0.322581	nompp
chr7	24334	24404	18	4	11	0.129032	0.354839	nompp
chr4	18746	25319	7	1	0	0.0322581	0	nompp
chr4	25320	25363	11	3	1	0.0967742	0.0322581	nompp
chr4	25364	27711	12	3	1	0.0967742	0.0322581	nompp
chr4	27712	28384	13	3	1	0.0967742	0.0322581	nompp
chr17	14135	31141	20	2	12	0.0645161	0.387097	nompp
chr7	24405	31438	19	5	11	0.16129	0.354839	nompp
chr7	31439	33029	23	6	13	0.193548	0.419355	nompp
chr9	14690	35199	31	14	2	0.451613	0.0645161	nompp
chr9	35200	35442	30	13	2	0.419355	0.0645161	nompp
chr2	14485	41403	1	1	0	0.0322581	0	nompp
chr2	41404	45520	5	2	0	0.0645161	0	nompp
chr8	11816	45965	12	11	0	0.354839	0	nompp
chr4	28385	50203	14	3	1	0.0967742	0.0322581	nompp
chr4	50204	51708	15	4	1	0.129032	0.0322581	nompp
chr4	51709	52910	16	4	1	0.129032	0.0322581	nompp
chr4	52911	60334	18	4	2	0.129032	0.0645161	nompp
chr4	60335	60370	19	4	3	0.129032	0.0967742	nompp
chr4	60371	60399	20	5	3	0.16129	0.0967742	nompp
chr4	60400	60447	30	6	12	0.193548	0.387097	nompp
chr19	60612	60732	1	0	1	0	0.0322581	nompp
chr16	61590	61601	4	1	1	0.0322581	0.0322581	nompp
chr16	61602	61650	5	1	1	0.0322581	0.0322581	nompp
chr12	60845	61824	1	0	0	0	0	nompp
chr16	61651	62479	6	1	2	0.0322581	0.0645161	nompp
chr17	31142	63415	21	2	12	0.0645161	0.387097	nompp
chr17	63416	63823	22	2	13	0.0645161	0.419355	nompp
chr16	62480	64479	7	2	2	0.0645161	0.0645161	nompp
chr16	64480	64636	11	3	5	0.0967742	0.16129	nompp
chr17	63824	65631	23	3	13	0.0967742	0.419355	nompp
chr7	33030	65839	24	6	13	0.193548	0.419355	nompp
chr16	64637	66483	12	4	5	0.129032	0.16129	nompp
chr16	66484	66487	13	5	5	0.16129	0.16129	nompp
chr16	66488	66887	25	6	16	0.193548	0.516129	nompp
chr16	66888	67134	27	6	16	0.193548	0.516129	nompp
chr12	61825	68129	2	0	0	0	0	nompp
chr12	68130	68275	6	1	2	0.0322581	0.0645161	nompp
chr12	68276	68325	9	2	2	0.0645161	0.0645161	nompp
chr12	68326	68459	11	3	2	0.0967742	0.0645161	nompp
chr12	68460	68519	24	12	2	0.387097	0.0645161	nompp
chr12	68520	68656	25	12	3	0.387097	0.0967742	nompp
chr17	65632	69239	26	3	15	0.0967742	0.483871	nompp
chr17	69240	69367	27	3	16	0.0967742	0.516129	nompp
chr17	69368	69665	28	3	16	0.0967742	0.516129	nompp
chr7	65840	76936	25	6	13	0.193548	0.419355	nompp
chr20	68487	76961	1	0	0	0	0	nompp
chr20	76962	77012	15	1	0	0.0322581	0	nompp
chr7	76937	77103	26	6	13	0.193548	0.419355	nompp
chr12	68657	79828	26	13	3	0.419355	0.0967742	nompp
chr12	79829	80117	27	13	3	0.419355	0.0967742	nompp
chr12	80118	80138	28	13	3	0.419355	0.0967742	nompp
chr12	80139	82331	29	13	3	0.419355	0.0967742	nompp
chr12	82332	86679	30	14	3	0.451613	0.0967742	nompp
chr11	86809	87017	2	0	2	0	0.0645161	nompp
chr5	11708	91397	10	4	0	0.129032	0	nompp
chr12	86680	92745	31	14	3	0.451613	0.0967742	nompp
chr12	92746	92774	30	14	2	0.451613	0.0645161	nompp
chr10	93603	93693	8	5	0	0.16129	0	nompp
chr10	93694	93815	9	6	0	0.193548	0	nompp
chr10	93816	93944	18	15	0	0.483871	0	nompp
chr10	93945	94135	20	15	0	0.483871	0	nompp
chr10	94136	95247	21	15	0	0.483871	0	nompp
chr19	60733	96347	10	0	10	0	0.322581	nompp
chr18	12976	100065	31	13	14	0.419355	0.451613	nompp
chr19	96348	107380	11	0	10	0	0.322581	nompp
chr18	100066	108051	22	4	14	0.129032	0.451613	nompp
chr18	108052	108505	31	4	23	0.129032	0.741935	nompp
chr18	108506	108518	30	3	23	0.0967742	0.741935	nompp
chr18	108519	108535	31	4	23	0.129032	0.741935	nompp
chr18	108536	108550	22	4	14	0.129032	0.451613	nompp
chr16	67135	109102	29	7	17	0.225806	0.548387	nompp
chr18	108551	109326	31	13	14	0.419355	0.451613	nompp
chr18	109327	109394	30	13	13	0.419355	0.419355	nompp
chr18	109395	109422	31	13	13	0.419355	0.419355	nompp
chr18	109423	109489	30	13	12	0.419355	0.387097	nompp
chr18	109490	110310	31	14	12	0.451613	0.387097	nompp
chr18	110311	110424	30	14	11	0.451613	0.354839	nompp
chr18	110425	110425	31	15	11	0.483871	0.354839	nompp
chr18	110426	110446	20	6	9	0.193548	0.290323	nompp
chr5	91398	110483	11	4	0	0.129032	0	nompp
chr18	110447	110516	21	7	9	0.225806	0.290323	nompp
chr18	110517	110531	20	6	9	0.193548	0.290323	nompp
chr18	110532	110627	29	15	9	0.483871	0.290323	nompp
chr17	69666	110642	29	3	16	0.0967742	0.516129	nompp
chr18	110628	110660	27	14	8	0.451613	0.258065	nompp
chr18	110661	110772	26	14	7	0.451613	0.225806	nompp
chr18	110773	110796	25	13	7	0.419355	0.225806	nompp
chr18	110797	110865	26	14	7	0.451613	0.225806	nompp
chr18	110866	111104	27	14	7	0.451613	0.225806	nompp
chr18	111105	111111	26	14	6	0.451613	0.193548	nompp
chr18	111112	112154	25	14	5	0.451613	0.16129	nompp
chr18	112155	112155	27	16	5	0.516129	0.16129	nompp
chr18	112156	112174	28	17	5	0.548387	0.16129	nompp
chr18	112175	112179	29	17	5	0.548387	0.16129	nompp
chr18	112180	112268	30	18	5	0.580645	0.16129	nompp
chr18	112269	112365	31	18	5	0.580645	0.16129	nompp
chr18	112366	112370	30	17	5	0.548387	0.16129	nompp
chr18	112371	112374	29	16	5	0.516129	0.16129	nompp
chr18	112375	112380	27	15	5	0.483871	0.16129	nompp
chr8	45966	116189	13	11	0	0.354839	0	nompp
chr18	112381	116975	18	6	5	0.193548	0.16129	nompp
chr18	116976	117393	19	6	5	0.193548	0.16129	nompp
chr18	117394	120644	20	7	5	0.225806	0.16129	nompp
chr18	120645	120645	21	7	5	0.225806	0.16129	nompp
chr7	77104	121754	27	7	13	0.225806	0.419355	nompp
chr20	77013	123163	16	1	0	0.0322581	0	nompp
chr20	123164	126212	17	1	0	0.0322581	0	nompp
chr11	87018	131246	4	0	4	0	0.129032	nompp
chr17	110643	131917	30	4	16	0.129032	0.516129	nompp
chr11	131247	133398	5	0	4	0	0.129032	nompp
chr11	133399	133482	8	0	6	0	0.193548	nompp
chr11	133483	133578	11	0	8	0	0.258065	nompp
chr11	133579	134703	14	1	8	0.0322581	0.258065	nompp
chr11	134704	134721	15	1	8	0.0322581	0.258065	nompp
chr20	126213	137877	18	1	0	0.0322581	0	nompp
chr20	137878	137899	19	1	0	0.0322581	0	nompp
chr20	137900	138124	22	3	0	0.0967742	0	nompp
chr5	110484	140473	12	5	0	0.16129	0	nompp
chr2	45521	154555	6	2	0	0.0645161	0	nompp
chr5	140474	155150	13	5	0	0.16129	0	nompp
chr19	107381	156342	14	0	12	0	0.387097	nompp
chr19	156343	156496	15	0	12	0	0.387097	nompp
chr19	156497	156580	19	0	13	0	0.419355	nompp
chr19	156581	157004	22	0	14	0	0.451613	nompp
chr8	116190	158565	14	12	0	0.387097	0	nompp
chr18	120646	158794	20	7	4	0.225806	0.129032	nompp
chr18	158795	158795	22	8	4	0.258065	0.129032	nompp
chr8	158566	161572	15	12	0	0.387097	0	nompp
chr5	155151	163204	14	6	0	0.193548	0	nompp
chr8	161573	163225	16	13	0	0.419355	0	nompp
chr8	163226	163248	17	13	0	0.419355	0	nompp
chr5	163205	163259	26	7	10	0.225806	0.322581	nompp
chr5	163260	163265	29	9	11	0.290323	0.354839	nompp
chr5	163266	163768	30	9	11	0.290323	0.354839	nompp
chr17	131918	166321	31	4	16	0.129032	0.516129	nompp
chrX	64352	167695	1	1	0	0.0322581	0	nompp
chrX	167696	167719	2	1	0	0.0322581	0	nompp
chr8	163249	169260	23	14	0	0.451613	0	nompp
chr8	169261	169282	24	14	0	0.451613	0	nompp
chr17	166322	169398	30	4	15	0.129032	0.483871	nompp
chr8	169283	169530	25	15	0	0.483871	0	nompp
chr2	154556	173149	7	3	0	0.0967742	0	nompp
chr20	138125	178811	26	3	0	0.0967742	0	nompp
chr11	134722	179313	27	2	19	0.0645161	0.612903	nompp
chr11	179314	179400	29	2	20	0.0645161	0.645161	nompp
chrX	167720	182418	3	1	0	0.0322581	0	nompp
chr11	179401	187770	30	2	20	0.0645161	0.645161	nompp
chr8	169531	190975	24	14	0	0.451613	0	nompp
chrX	182419	195013	4	1	0	0.0322581	0	nompp
chr7	121755	195443	29	9	13	0.290323	0.419355	nompp
chr18	158796	196828	21	8	3	0.258065	0.0967742	nompp
chr18	196829	199067	22	8	3	0.258065	0.0967742	nompp
chrX	195014	200686	5	1	0	0.0322581	0	nompp
chrX	200687	200859	6	2	0	0.0645161	0	nompp
chrX	200860	201169	8	2	1	0.0645161	0.0322581	nompp
chr16	109103	201701	30	7	17	0.225806	0.548387	nompp
chr6	203254	203877	2	2	0	0.0645161	0	nompp
chr6	203878	203887	15	15	0	0.483871	0	nompp
chr18	199068	204779	21	8	3	0.258065	0.0967742	nompp
chrX	201170	205299	21	3	12	0.0967742	0.387097	nompp
chrX	205300	205372	22	4	12	0.129032	0.387097	nompp
chr20	178812	207902	27	4	0	0.129032	0	nompp
chr18	204780	210306	22	9	3	0.290323	0.0967742	nompp
chr18	210307	211193	21	9	2	0.290323	0.0645161	nompp
chrX	205373	215872	23	4	13	0.129032	0.419355	nompp
chrX	215873	216164	24	5	13	0.16129	0.419355	nompp
chr8	190976	216436	25	14	0	0.451613	0	nompp
chr2	173150	218829	8	3	0	0.0967742	0	nompp
chr19	157005	219992	23	0	15	0	0.483871	nompp
chr18	211194	224130	30	18	2	0.580645	0.0645161	nompp
chrX	216165	224592	25	6	13	0.193548	0.419355	nompp
chr2	218830	224918	17	12	0	0.387097	0	nompp
chr2	224919	224969	19	12	1	0.387097	0.0322581	nompp
chr10	95248	226082	22	15	0	0.483871	0	nompp
chrX	224593	228765	27	6	13	0.193548	0.419355	nompp
chr7	195444	228779	30	9	13	0.290323	0.419355	nompp
chrX	228766	228803	28	7	13	0.225806	0.419355	nompp
chrX	228804	228891	29	8	13	0.258065	0.419355	nompp
chrX	228892	229541	30	9	13	0.290323	0.419355	nompp
chr2	224970	230911	21	14	1	0.451613	0.0322581	nompp
chr3	236502	236588	1	0	0	0	0	nompp
chr20	207903	238506	28	4	1	0.129032	0.0322581	nompp
chr2	230912	242792	22	14	1	0.451613	0.0322581	nompp
chr6	203888	249523	16	16	0	0.516129	0	nompp
chr10	226083	256957	23	16	0	0.516129	0	nompp
chr20	238507	257802	30	4	1	0.129032	0.0322581	nompp
chr8	216437	261289	27	14	0	0.451613	0	nompp
chr2	242793	263665	23	14	1	0.451613	0.0322581	nompp
chr12	92775	272554	31	14	2	0.451613	0.0645161	nompp
chr2	263666	273069	24	15	1	0.483871	0.0322581	nompp
chr12	272555	274646	22	5	2	0.16129	0.0645161	nompp
chr19	219993	277156	24	0	15	0	0.483871	nompp
chr19	277157	278781	25	0	15	0	0.483871	nompp
chr8	261290	280240	28	14	1	0.451613	0.0322581	nompp
chr19	278782	282400	26	0	15	0	0.483871	nompp
chr6	249524	283618	17	16	0	0.516129	0	nompp
chr10	256958	285061	24	17	0	0.548387	0	nompp
chr6	283619	292795	18	17	0	0.548387	0	nompp
chr6	292796	292832	21	17	0	0.548387	0	nompp
chr6	292833	296905	23	19	0	0.612903	0	nompp
chr7	228780	298401	31	9	14	0.290323	0.451613	nompp
chr7	298402	298807	30	9	13	0.290323	0.419355	nompp
chr7	298808	299591	29	9	13	0.290323	0.419355	nompp
chr6	296906	299835	24	20	0	0.645161	0	nompp
chr7	299592	299849	30	9	13	0.290323	0.419355	nompp
chr7	299850	299881	31	10	13	0.322581	0.419355	nompp
chr7	299882	299986	30	9	13	0.290323	0.419355	nompp
chr3	236589	301032	2	0	0	0	0	nompp
chr6	299836	304889	25	21	0	0.677419	0	nompp
chrX	229542	305809	31	10	13	0.322581	0.419355	nompp
chr6	304890	307295	26	22	0	0.709677	0	nompp
chrX	305810	307410	30	10	12	0.322581	0.387097	nompp
chr6	307296	311635	28	24	0	0.774194	0	nompp
chr6	311636	311644	29	25	0	0.806452	0	nompp
chr19	282401	312019	27	1	15	0.0322581	0.483871	nompp
chr6	311645	317568	30	25	0	0.806452	0	nompp
chr10	285062	323282	25	18	0	0.580645	0	nompp
chrX	307411	324195	31	10	12	0.322581	0.387097	nompp
chr8	280241	328250	30	14	2	0.451613	0.0645161	nompp
chr4	60448	338296	31	7	12	0.225806	0.387097	nompp
chr11	187771	351877	31	2	20	0.0645161	0.645161	nompp
chrX	324196	353978	30	9	12	0.290323	0.387097	nompp
chr3	301033	361507	3	0	0	0	0	nompp
chr19	312020	371368	30	1	17	0.0322581	0.548387	nompp
chr11	351878	371960	30	2	20	0.0645161	0.645161	nompp
chr3	361508	382353	7	1	0	0.0322581	0	nompp
chr3	382354	384917	8	2	0	0.0645161	0	nompp
chr3	384918	386246	10	3	1	0.0967742	0.0322581	nompp
chr3	386247	391000	12	3	1	0.0967742	0.0322581	nompp
chr6	317569	391623	31	26	0	0.83871	0	nompp
chr6	391624	393358	30	25	0	0.806452	0	nompp
chr6	393359	393436	31	26	0	0.83871	0	nompp
chr6	393437	394642	30	25	0	0.806452	0	nompp
chr3	391001	403287	21	12	1	0.387097	0.0322581	nompp
chr3	403288	417978	22	12	1	0.387097	0.0322581	nompp
chr3	417979	418088	25	12	1	0.387097	0.0322581	nompp
chr10	323283	444996	27	19	0	0.612903	0	nompp
chr10	444997	465342	28	19	0	0.612903	0	nompp
chr3	418089	481379	27	12	1	0.387097	0.0322581	nompp
chr11	371961	502217	31	2	20	0.0645161	0.645161	nompp
chr11	502218	505972	30	2	20	0.0645161	0.645161	nompp
chrX	353979	506133	31	9	13	0.290323	0.419355	nompp
chr18	224131	532430	31	18	2	0.580645	0.0645161	nompp
chr11	505973	534242	31	2	20	0.0645161	0.645161	nompp
chr11	534243	540583	30	2	20	0.0645161	0.645161	nompp
chr4	338297	549234	30	6	12	0.193548	0.387097	nompp
chr18	532431	580527	30	18	1	0.580645	0.0322581	nompp
chrX	506134	605189	30	8	13	0.258065	0.419355	nompp
chr18	580528	613202	31	18	1	0.580645	0.0322581	nompp
chr18	613203	618123	30	18	1	0.580645	0.0322581	nompp
chr4	549235	649678	29	6	12	0.193548	0.387097	nompp
chr4	649679	658025	30	6	12	0.193548	0.387097	nompp
chr5	163769	658884	31	10	11	0.322581	0.354839	nompp
chr2	273070	659543	25	15	1	0.483871	0.0322581	nompp
chr1	17222	672663	31	4	14	0.129032	0.451613	nompp
chr2	659544	675830	26	16	1	0.516129	0.0322581	nompp
chr2	675831	676176	29	17	1	0.548387	0.0322581	nompp
chr5	658885	677775	30	9	11	0.290323	0.354839	nompp
chr3	481380	710647	28	12	1	0.387097	0.0322581	nompp
chr1	672664	725819	30	4	13	0.129032	0.419355	nompp
chr1	725820	725882	29	4	13	0.129032	0.419355	nompp
chr2	676177	740461	30	18	1	0.580645	0.0322581	nompp
chr1	725883	777231	30	4	14	0.129032	0.451613	nompp
chr1	777232	808631	31	4	15	0.129032	0.483871	nompp
chr1	808632	808927	30	3	15	0.0967742	0.483871	nompp
chr5	677776	825280	31	10	11	0.322581	0.354839	nompp
chr5	825281	825539	30	9	11	0.290323	0.354839	nompp
chr1	808928	825950	31	4	15	0.129032	0.483871	nompp
chr18	618124	832220	31	18	1	0.580645	0.0322581	nompp
chr10	465343	859269	29	20	0	0.645161	0	nompp
chrX	605190	860182	31	9	13	0.290323	0.419355	nompp
chr1	825951	883916	30	3	15	0.0967742	0.483871	nompp
chrX	860183	904069	30	8	13	0.258065	0.419355	nompp
chr18	832221	909560	30	18	0	0.580645	0	nompp
chr4	658026	936057	31	6	13	0.193548	0.419355	nompp
chr4	936058	939112	30	6	13	0.193548	0.419355	nompp
chrX	904070	942760	31	9	13	0.290323	0.419355	nompp
chrX	942761	944712	30	8	13	0.258065	0.419355	nompp
chr10	859270	996886	30	21	0	0.677419	0	nompp
chr19	371369	1004507	31	1	17	0.0322581	0.548387	nompp
chr19	1004508	1014486	30	1	16	0.0322581	0.516129	nompp
chr11	540584	1016991	31	3	20	0.0967742	0.645161	nompp
chr11	1016992	1017028	22	3	11	0.0967742	0.354839	nompp
chr11	1017029	1018059	31	3	20	0.0967742	0.645161	nompp
chr11	1018060	1018115	30	3	20	0.0967742	0.645161	nompp
chr11	1018116	1018390	31	3	21	0.0967742	0.677419	nompp
chr19	1014487	1020672	29	1	16	0.0322581	0.516129	nompp
chr19	1020673	1022041	30	1	16	0.0322581	0.516129	nompp
chr11	1018391	1027810	29	2	20	0.0645161	0.645161	nompp
chr19	1022042	1030650	31	2	16	0.0645161	0.516129	nompp
chr19	1030651	1032368	30	1	16	0.0322581	0.516129	nompp
chr11	1027811	1078097	30	2	20	0.0645161	0.645161	nompp
chr19	1032369	1142181	31	1	16	0.0322581	0.516129	nompp
chr19	1142182	1142192	30	1	16	0.0322581	0.516129	nompp
chr11	1078098	1151506	31	2	21	0.0645161	0.677419	nompp
chr11	1151507	1151694	30	2	20	0.0645161	0.645161	nompp
chr3	710648	1199083	29	12	1	0.387097	0.0322581	nompp
chr19	1142193	1203678	31	2	16	0.0645161	0.516129	nompp
chr19	1203679	1219223	30	1	16	0.0322581	0.516129	nompp
chr3	1199084	1262473	30	12	1	0.387097	0.0322581	nompp
chr16	201702	1277679	31	7	18	0.225806	0.580645	nompp
chr16	1277680	1277732	30	7	17	0.225806	0.548387	nompp
chr16	1277733	1277733	31	7	18	0.225806	0.580645	nompp
chr16	1277734	1278423	30	7	17	0.225806	0.548387	nompp
chr11	1151695	1281134	31	2	21	0.0645161	0.677419	nompp
chr11	1281135	1284226	30	2	20	0.0645161	0.645161	nompp
chr16	1278424	1292467	31	8	17	0.258065	0.548387	nompp
chr16	1292468	1306267	30	7	17	0.225806	0.548387	nompp
chrX	944713	1321079	31	9	13	0.290323	0.419355	nompp
chr16	1306268	1374951	31	7	17	0.225806	0.548387	nompp
chr16	1374952	1389750	30	7	16	0.225806	0.516129	nompp
chrX	1321080	1404935	30	9	12	0.290323	0.387097	nompp
chr5	825540	1408979	31	10	11	0.322581	0.354839	nompp
chr5	1408980	1409984	30	9	11	0.290323	0.354839	nompp
chr11	1284227	1411501	31	2	20	0.0645161	0.645161	nompp
chr11	1411502	1416613	30	2	20	0.0645161	0.645161	nompp
chr16	1389751	1451519	31	7	16	0.225806	0.516129	nompp
chr16	1451520	1453065	30	6	16	0.193548	0.516129	nompp
chr5	1409985	1466686	31	10	11	0.322581	0.354839	nompp
chr5	1466687	1466812	30	10	11	0.322581	0.354839	nompp
chr5	1466813	1471109	31	11	11	0.354839	0.354839	nompp
chr5	1471110	1472153	30	11	11	0.354839	0.354839	nompp
chr5	1472154	1473976	29	10	11	0.322581	0.354839	nompp
chr5	1473977	1491358	30	11	11	0.354839	0.354839	nompp
chr16	1453066	1510284	31	6	16	0.193548	0.516129	nompp
chr16	1510285	1510566	30	6	15	0.193548	0.483871	nompp
chr16	1510567	1537455	31	6	16	0.193548	0.516129	nompp
chr16	1537456	1537838	30	6	15	0.193548	0.483871	nompp
chr16	1537839	1573890	31	7	15	0.225806	0.483871	nompp
chr16	1573891	1574863	29	7	14	0.225806	0.451613	nompp
chr1	883917	1576030	31	3	16	0.0967742	0.516129	nompp
chr1	1576031	1576040	30	3	16	0.0967742	0.516129	nompp
chr1	1576041	1577669	29	2	16	0.0645161	0.516129	nompp
chr16	1574864	1578346	28	7	14	0.225806	0.451613	nompp
chr16	1578347	1578372	29	7	14	0.225806	0.451613	nompp
chr1	1577670	1580737	28	2	15	0.0645161	0.483871	nompp
chr1	1580738	1581712	30	3	15	0.0967742	0.483871	nompp
chr1	1581713	1581926	31	3	15	0.0967742	0.483871	nompp
chr1	1581927	1582105	30	3	14	0.0967742	0.451613	nompp
chr16	1578373	1584437	30	7	14	0.225806	0.451613	nompp
chr16	1584438	1608177	31	7	14	0.225806	0.451613	nompp
chr16	1608178	1614096	30	7	14	0.225806	0.451613	nompp
chr1	1582106	1640808	31	3	15	0.0967742	0.483871	nompp
chr1	1640809	1640912	22	3	6	0.0967742	0.193548	nompp
chr1	1640913	1647730	31	3	6	0.0967742	0.193548	nompp
chr1	1647731	1647744	30	3	5	0.0967742	0.16129	nompp
chr1	1647745	1648148	31	4	5	0.129032	0.16129	nompp
chr1	1648149	1650786	30	4	5	0.129032	0.16129	nompp
chr1	1650787	1651003	31	4	5	0.129032	0.16129	nompp
chr1	1651004	1651046	30	4	5	0.129032	0.16129	nompp
chr11	1416614	1651643	31	2	20	0.0645161	0.645161	nompp
chr1	1651047	1664124	31	4	6	0.129032	0.193548	nompp
chr1	1664125	1666337	22	4	6	0.129032	0.193548	nompp
chr1	1666338	1666338	31	4	15	0.129032	0.483871	nompp
chr1	1666339	1666447	30	3	15	0.0967742	0.483871	nompp
chr1	1666448	1670570	31	3	16	0.0967742	0.516129	nompp
chr11	1651644	1681781	30	2	19	0.0645161	0.612903	nompp
chr1	1670571	1684168	30	2	16	0.0645161	0.516129	nompp
chr5	1491359	1814783	31	12	11	0.387097	0.354839	nompp
chr5	1814784	1815414	30	12	11	0.387097	0.354839	nompp
chr1	1684169	1848160	31	3	16	0.0967742	0.516129	nompp
chr1	1848161	1849529	30	3	15	0.0967742	0.483871	nompp
chr16	1614097	1872031	31	8	14	0.258065	0.451613	nompp
chr16	1872032	1872159	30	8	13	0.258065	0.419355	nompp
chr16	1872160	1872752	31	8	13	0.258065	0.419355	nompp
chr16	1872753	1873082	22	8	4	0.258065	0.129032	nompp
chr5	1815415	1882129	31	13	11	0.419355	0.354839	nompp
chr4	939113	1914958	31	7	13	0.225806	0.419355	nompp
chr4	1914959	1985256	30	7	12	0.225806	0.387097	nompp
chr16	1873083	2051428	31	8	13	0.258065	0.419355	nompp
chr16	2051429	2059346	30	8	12	0.258065	0.387097	nompp
chrX	1404936	2248323	31	9	12	0.290323	0.387097	nompp
chr17	169399	2265113	31	4	15	0.129032	0.483871	nompp
chr17	2265114	2265275	30	4	15	0.129032	0.483871	nompp
chr5	1882130	2281415	30	13	10	0.419355	0.322581	nompp
chrX	2248324	2300601	30	8	12	0.258065	0.387097	nompp
chr7	299987	2314652	31	10	13	0.322581	0.419355	nompp
chr1	1849530	2328714	31	3	16	0.0967742	0.516129	nompp
chr1	2328715	2337031	30	2	16	0.0645161	0.516129	nompp
chr1	2337032	2399131	31	3	16	0.0967742	0.516129	nompp
chr7	2314653	2418084	30	10	13	0.322581	0.419355	nompp
chr11	1681782	2427211	31	3	19	0.0967742	0.612903	nompp
chr11	2427212	2444094	30	3	19	0.0967742	0.612903	nompp
chr5	2281416	2447858	29	13	10	0.419355	0.322581	nompp
chr1	2399132	2491205	30	3	16	0.0967742	0.516129	nompp
chr1	2491206	2538526	29	3	16	0.0967742	0.516129	nompp
chr1	2538527	2541269	28	3	16	0.0967742	0.516129	nompp
chr11	2444095	2542604	29	3	19	0.0967742	0.612903	nompp
chr1	2541270	2542652	27	3	16	0.0967742	0.516129	nompp
chr16	2059347	2550158	31	8	12	0.258065	0.387097	nompp
chr16	2550159	2551014	30	7	12	0.225806	0.387097	nompp
chr1	2542653	2560735	28	4	16	0.129032	0.516129	nompp
chr1	2560736	2560881	27	4	16	0.129032	0.516129	nompp
chr12	274647	2571506	31	14	2	0.451613	0.0645161	nompp
chr1	2560882	2573103	28	5	16	0.16129	0.516129	nompp
chr1	2573104	2576959	27	5	15	0.16129	0.483871	nompp
chr1	2576960	2583624	26	5	14	0.16129	0.451613	nompp
chr1	2583625	2583646	27	6	14	0.193548	0.451613	nompp
chr1	2583647	2583649	28	7	14	0.225806	0.451613	nompp
chr1	2583650	2583663	30	8	15	0.258065	0.483871	nompp
chr1	2583664	2583664	31	9	15	0.290323	0.483871	nompp
chr1	2583665	2586568	31	9	16	0.290323	0.516129	nompp
chr1	2586569	2586582	30	9	16	0.290323	0.516129	nompp
chr12	2571507	2602592	30	14	2	0.451613	0.0645161	nompp
chr11	2542605	2610034	30	4	19	0.129032	0.612903	nompp
chr1	2586583	2628924	31	10	16	0.322581	0.516129	nompp
chr1	2628925	2628933	30	9	16	0.290323	0.516129	nompp
chr1	2628934	2628934	31	9	16	0.290323	0.516129	nompp
chr1	2628935	2628971	30	8	16	0.258065	0.516129	nompp
chr1	2628972	2629044	31	8	17	0.258065	0.548387	nompp
chr1	2629045	2629059	30	7	17	0.225806	0.548387	nompp
chr1	2629060	2629288	31	7	17	0.225806	0.548387	nompp
chr1	2629289	2629332	30	6	17	0.193548	0.548387	nompp
chr1	2629333	2629345	31	6	17	0.193548	0.548387	nompp
chr1	2629346	2629352	29	5	16	0.16129	0.516129	nompp
chr1	2629353	2630097	30	5	17	0.16129	0.548387	nompp
chr1	2630098	2630107	29	4	17	0.129032	0.548387	nompp
chr1	2630108	2630578	30	4	17	0.129032	0.548387	nompp
chrX	2300602	2638818	31	9	12	0.290323	0.387097	nompp
chrX	2638819	2645365	30	9	12	0.290323	0.387097	nompp
chr11	2610035	2683328	29	4	19	0.129032	0.612903	nompp
chrX	2645366	2692710	31	10	12	0.322581	0.387097	nompp
chr1	2630579	2700117	29	3	17	0.0967742	0.548387	nompp
chr1	2700118	2700371	28	3	16	0.0967742	0.516129	nompp
chr1	2700372	2704253	30	3	16	0.0967742	0.516129	nompp
chr20	257803	2732902	31	4	1	0.129032	0.0322581	nompp
chr5	2447859	2747434	30	14	10	0.451613	0.322581	nompp
chr5	2747435	2751411	31	15	10	0.483871	0.322581	nompp
chr5	2751412	2788229	30	14	10	0.451613	0.322581	nompp
chr11	2683329	2790018	30	4	19	0.129032	0.612903	nompp
chr16	2551015	2807263	31	8	12	0.258065	0.387097	nompp
chr16	2807264	2807429	30	8	11	0.258065	0.354839	nompp
chrX	2692711	2832617	21	10	2	0.322581	0.0645161	nompp
chrX	2832618	2832695	30	19	2	0.612903	0.0645161	nompp
chr4	1985257	2833966	31	7	12	0.225806	0.387097	nompp
chr20	2732903	2834537	30	4	1	0.129032	0.0322581	nompp
chr11	2790019	2835136	31	4	19	0.129032	0.612903	nompp
chrX	2832696	2836211	31	20	2	0.645161	0.0645161	nompp
chrX	2836212	2836237	30	20	2	0.645161	0.0645161	nompp
chrX	2836238	2836293	31	21	2	0.677419	0.0645161	nompp
chrX	2836294	2836434	30	20	2	0.645161	0.0645161	nompp
chr11	2835137	2839755	30	4	18	0.129032	0.580645	nompp
chr1	2704254	2843354	31	3	16	0.0967742	0.516129	nompp
chr1	2843355	2843376	30	2	16	0.0645161	0.516129	nompp
chr16	2807430	2854907	31	8	11	0.258065	0.354839	nompp
chr4	2833967	2862906	30	7	12	0.225806	0.387097	nompp
chr16	2854908	2868641	30	8	10	0.258065	0.322581	nompp
chr16	2868642	2871120	29	7	10	0.225806	0.322581	nompp
chr16	2871121	2881355	30	8	10	0.258065	0.322581	nompp
chrX	2836435	2883723	29	20	2	0.645161	0.0645161	nompp
chr20	2834538	2908650	31	5	1	0.16129	0.0322581	nompp
chr11	2839756	2937631	31	4	18	0.129032	0.580645	nompp
chr18	909561	2937646	31	18	0	0.580645	0	nompp
chr7	2418085	2968361	31	10	13	0.322581	0.419355	nompp
chr11	2937632	2973243	30	4	17	0.129032	0.548387	nompp
chr16	2881356	2979640	31	9	10	0.290323	0.322581	nompp
chr16	2979641	2984968	30	9	10	0.290323	0.322581	nompp
chr18	2937647	2993071	30	18	0	0.580645	0	nompp
chr4	2862907	3048834	31	7	12	0.225806	0.387097	nompp
chr18	2993072	3052621	31	19	0	0.612903	0	nompp
chr20	2908651	3064948	30	4	1	0.129032	0.0322581	nompp
chr4	3048835	3076671	30	7	12	0.225806	0.387097	nompp
chr18	3052622	3100428	30	18	0	0.580645	0	nompp
chr16	2984969	3131663	31	9	10	0.290323	0.322581	nompp
chr16	3131664	3132196	30	9	10	0.290323	0.322581	nompp
chr7	2968362	3207211	30	10	13	0.322581	0.419355	nompp
chr11	2973244	3243427	31	4	17	0.129032	0.548387	nompp
chr11	3243428	3249081	30	4	16	0.129032	0.516129	nompp
chr11	3249082	3249219	21	4	7	0.129032	0.225806	nompp
chr16	3132197	3297330	31	9	10	0.290323	0.322581	nompp
chr16	3297331	3301896	30	8	10	0.258065	0.322581	nompp
chr11	3249220	3360475	20	4	6	0.129032	0.193548	nompp
chr11	3360476	3361086	19	4	5	0.129032	0.16129	nompp
chr11	3361087	3381368	30	14	5	0.451613	0.16129	nompp
chr1	2843377	3418053	31	2	16	0.0645161	0.516129	nompp
chr1	3418054	3424387	30	2	15	0.0645161	0.483871	nompp
chr11	3381369	3436492	31	14	5	0.451613	0.16129	nompp
chr11	3436493	3437868	30	14	4	0.451613	0.129032	nompp
chr4	3076672	3441971	31	7	12	0.225806	0.387097	nompp
chrX	2883724	3442615	30	20	2	0.645161	0.0645161	nompp
chr4	3441972	3443930	30	7	12	0.225806	0.387097	nompp
chr4	3443931	3446682	31	7	13	0.225806	0.419355	nompp
chr4	3446683	3446882	30	6	13	0.193548	0.419355	nompp
chr10	996887	3453481	31	22	0	0.709677	0	nompp
chr10	3453482	3473322	30	22	0	0.709677	0	nompp
chr4	3446883	3495095	31	6	13	0.193548	0.419355	nompp
chr4	3495096	3495282	30	5	13	0.16129	0.419355	nompp
chr4	3495283	3526786	31	6	13	0.193548	0.419355	nompp
chr11	3437869	3570697	31	15	4	0.483871	0.129032	nompp
chr4	3526787	3576118	30	6	13	0.193548	0.419355	nompp
chr11	3570698	3578670	30	15	3	0.483871	0.0967742	nompp
chr4	3576119	3590549	31	6	14	0.193548	0.451613	nompp
chr4	3590550	3590576	30	5	14	0.16129	0.451613	nompp
chr4	3590577	3590878	31	6	14	0.193548	0.451613	nompp
chr4	3590879	3590910	30	5	14	0.16129	0.451613	nompp
chr5	2788230	3600334	31	15	10	0.483871	0.322581	nompp
chr1	3424388	3649562	31	2	15	0.0645161	0.483871	nompp
chr1	3649563	3649793	22	2	6	0.0645161	0.193548	nompp
chr1	3649794	3649805	31	2	6	0.0645161	0.193548	nompp
chr1	3649806	3659656	29	2	4	0.0645161	0.129032	nompp
chr11	3578671	3660295	31	15	3	0.483871	0.0967742	nompp
chr11	3660296	3662891	30	15	2	0.483871	0.0645161	nompp
chr1	3659657	3671776	31	2	5	0.0645161	0.16129	nompp
chr1	3671777	3673495	30	1	5	0.0322581	0.16129	nompp
chr4	3590911	3682094	31	6	14	0.193548	0.451613	nompp
chr1	3673496	3692240	31	2	5	0.0645161	0.16129	nompp
chr11	3662892	3699565	31	15	2	0.483871	0.0645161	nompp
chr1	3692241	3701490	30	2	4	0.0645161	0.129032	nompp
chrY	2744942	3720301	1	0	0	0	0	nompp
chrY	3720302	3720318	2	1	0	0.0322581	0	nompp
chrY	3720319	3720335	3	1	1	0.0322581	0.0322581	nompp
chrY	3720336	3720387	4	1	2	0.0322581	0.0645161	nompp
chr11	3699566	3720781	30	14	2	0.451613	0.0645161	nompp
chr20	3064949	3740874	31	4	1	0.129032	0.0322581	nompp
chr4	3682095	3745994	30	6	13	0.193548	0.419355	nompp
chr20	3740875	3760547	30	4	1	0.129032	0.0322581	nompp
chr20	3760548	3778042	31	4	1	0.129032	0.0322581	nompp
chr20	3778043	3778432	30	4	0	0.129032	0	nompp
chr4	3745995	3816653	31	6	13	0.193548	0.419355	nompp
chr4	3816654	3816695	30	6	12	0.193548	0.387097	nompp
chr4	3816696	3816785	31	7	12	0.225806	0.387097	nompp
chr11	3720782	3843455	31	14	2	0.451613	0.0645161	nompp
chr4	3816786	3874753	30	7	12	0.225806	0.387097	nompp
chr11	3843456	3913662	30	14	1	0.451613	0.0322581	nompp
chr10	3473323	4013771	31	23	0	0.741935	0	nompp
chr16	3301897	4043292	31	8	10	0.258065	0.322581	nompp
chr16	4043293	4064696	30	8	10	0.258065	0.322581	nompp
chr10	4013772	4174710	30	22	0	0.709677	0	nompp
chr1	3701491	4204633	31	2	4	0.0645161	0.129032	nompp
chr1	4204634	4204648	30	2	4	0.0645161	0.129032	nompp
chr4	3874754	4239402	31	8	12	0.258065	0.387097	nompp
chr4	4239403	4241952	22	8	3	0.258065	0.0967742	nompp
chr16	4064697	4342456	31	9	10	0.290323	0.322581	nompp
chr16	4342457	4361137	30	8	10	0.258065	0.322581	nompp
chr5	3600335	4403708	22	15	1	0.483871	0.0322581	nompp
chr5	4403709	4403958	21	15	0	0.483871	0	nompp
chr17	2265276	4544207	31	4	15	0.129032	0.483871	nompp
chr17	4544208	4545131	30	4	15	0.129032	0.483871	nompp
chr17	4545132	4685622	31	4	15	0.129032	0.483871	nompp
chr17	4685623	4686413	30	4	15	0.129032	0.483871	nompp
chr5	4403959	4702460	22	16	0	0.516129	0	nompp
chr7	3207212	4845312	31	11	13	0.354839	0.419355	nompp
chr3	1262474	4856430	31	12	1	0.387097	0.0322581	nompp
chr7	4845313	4864766	30	11	13	0.354839	0.419355	nompp
chr3	4856431	4871702	30	12	1	0.387097	0.0322581	nompp
chr3	4871703	4871784	31	12	2	0.387097	0.0645161	nompp
chr7	4864767	4899368	31	11	13	0.354839	0.419355	nompp
chr7	4899369	4900094	30	11	13	0.354839	0.419355	nompp
chr3	4871785	4927280	30	12	1	0.387097	0.0322581	nompp
chr16	4361138	5094570	31	8	10	0.258065	0.322581	nompp
chr16	5094571	5128902	30	8	10	0.258065	0.322581	nompp
chr16	5128903	5128980	29	8	10	0.258065	0.322581	nompp
chr16	5128981	5197162	30	8	10	0.258065	0.322581	nompp
chr7	4900095	5448286	31	12	13	0.387097	0.419355	nompp
chr7	5448287	5449481	30	12	13	0.387097	0.419355	nompp
chr20	3778433	5482307	31	4	0	0.129032	0	nompp
chr20	5482308	5518299	30	3	0	0.0967742	0	nompp
chr7	5449482	5545355	31	13	13	0.419355	0.419355	nompp
chr7	5545356	5553451	30	12	13	0.387097	0.419355	nompp
chr7	5553452	5554722	29	12	12	0.387097	0.387097	nompp
chr7	5554723	5567595	30	13	12	0.419355	0.387097	nompp
chr7	5567596	5643145	31	14	12	0.451613	0.387097	nompp
chr7	5643146	5643478	30	14	11	0.451613	0.354839	nompp
chr7	5643479	5662671	31	14	11	0.451613	0.354839	nompp
chr1	4204649	5731139	31	2	4	0.0645161	0.129032	nompp
chr1	5731140	5735021	30	2	4	0.0645161	0.129032	nompp
chr7	5662672	5760859	30	14	10	0.451613	0.322581	nompp
chr19	1219224	5843609	31	1	16	0.0322581	0.516129	nompp
chr7	5760860	5862157	31	14	10	0.451613	0.322581	nompp
chr19	5843610	5867176	30	1	15	0.0322581	0.483871	nompp
chr7	5862158	5879799	30	13	10	0.419355	0.322581	nompp
chr7	5879800	5880391	21	13	1	0.419355	0.0322581	nompp
chr7	5880392	5920376	30	22	1	0.709677	0.0322581	nompp
chr19	5867177	5928185	31	1	16	0.0322581	0.516129	nompp
chr19	5928186	5962529	22	1	7	0.0322581	0.225806	nompp
chr7	5920377	5983012	31	22	1	0.709677	0.0322581	nompp
chr7	5983013	5983552	30	22	0	0.709677	0	nompp
chr19	5962530	6141471	31	1	16	0.0322581	0.516129	nompp
chr19	6141472	6141757	30	1	15	0.0322581	0.483871	nompp
chr12	2602593	6300301	31	14	2	0.451613	0.0645161	nompp
chr1	5735022	6314349	31	3	4	0.0967742	0.129032	nompp
chr1	6314350	6314478	30	3	3	0.0967742	0.0967742	nompp
chr12	6300302	6328228	30	14	2	0.451613	0.0645161	nompp
chrX	3442616	6451869	31	21	2	0.677419	0.0645161	nompp
chr12	6328229	6472117	31	15	2	0.483871	0.0645161	nompp
chr12	6472118	6483462	30	14	2	0.451613	0.0645161	nompp
chr1	6314479	6610366	31	4	3	0.129032	0.0967742	nompp
chr1	6610367	6610381	30	4	2	0.129032	0.0645161	nompp
chr18	3100429	6851058	31	18	0	0.580645	0	nompp
chr18	6851059	6851358	22	9	0	0.290323	0	nompp
chr12	6483463	6999514	31	14	2	0.451613	0.0645161	nompp
chr12	6999515	7004682	30	14	2	0.451613	0.0645161	nompp
chr12	7004683	7014479	31	15	2	0.483871	0.0645161	nompp
chr12	7014480	7014606	30	14	2	0.451613	0.0645161	nompp
chr7	5983553	7108303	31	23	0	0.741935	0	nompp
chr7	7108304	7118244	30	22	0	0.709677	0	nompp
chr16	5197163	7145117	31	8	10	0.258065	0.322581	nompp
chr19	6141758	7152703	31	1	16	0.0322581	0.516129	nompp
chr19	7152704	7158460	30	1	16	0.0322581	0.516129	nompp
chrX	6451870	7252417	30	20	2	0.645161	0.0645161	nompp
chr8	328251	7308386	31	14	2	0.451613	0.0645161	nompp
chr8	7308387	7308393	30	14	2	0.451613	0.0645161	nompp
chr19	7158461	7515920	31	1	16	0.0322581	0.516129	nompp
chr19	7515921	7524130	30	1	16	0.0322581	0.516129	nompp
chr16	7145118	7592431	30	8	10	0.258065	0.322581	nompp
chr19	7524131	7806255	31	1	16	0.0322581	0.516129	nompp
chr19	7806256	7806722	30	1	15	0.0322581	0.483871	nompp
chrX	7252418	7811859	31	21	2	0.677419	0.0645161	nompp
chrX	7811860	7812052	30	21	2	0.677419	0.0645161	nompp
chr7	7118245	7814659	31	23	0	0.741935	0	nompp
chr7	7814660	7839756	30	23	0	0.741935	0	nompp
chr1	6610382	7913590	31	4	2	0.129032	0.0645161	nompp
chr7	7839757	7936024	31	23	1	0.741935	0.0322581	nompp
chr8	7308394	7946501	31	14	3	0.451613	0.0967742	nompp
chr7	7936025	7949665	30	23	0	0.741935	0	nompp
chr19	7806723	8028837	31	1	15	0.0322581	0.483871	nompp
chr19	8028838	8032431	30	1	14	0.0322581	0.451613	nompp
chr12	7014607	8049599	31	14	2	0.451613	0.0645161	nompp
chr12	8049600	8051370	30	14	2	0.451613	0.0645161	nompp
chr1	7913591	8065699	30	4	1	0.129032	0.0322581	nompp
chr17	4686414	8079029	31	4	15	0.129032	0.483871	nompp
chr1	8065700	8087073	31	5	1	0.16129	0.0322581	nompp
chr8	7946502	8092005	30	14	2	0.451613	0.0645161	nompp
chr17	8079030	8108330	30	3	15	0.0967742	0.483871	nompp
chr1	8087074	8120410	30	5	1	0.16129	0.0322581	nompp
chrX	7812053	8138283	29	20	2	0.645161	0.0645161	nompp
chr12	8051371	8180066	31	15	2	0.483871	0.0645161	nompp
chr12	8180067	8192589	30	14	2	0.451613	0.0645161	nompp
chr1	8120411	8215999	31	6	1	0.193548	0.0322581	nompp
chr1	8216000	8218114	30	5	1	0.16129	0.0322581	nompp
chr8	8092006	8253320	31	14	2	0.451613	0.0645161	nompp
chr8	8253321	8259305	30	14	2	0.451613	0.0645161	nompp
chr17	8108331	8280577	31	3	15	0.0967742	0.483871	nompp
chr17	8280578	8285469	30	3	14	0.0967742	0.451613	nompp
chr17	8285470	8363624	31	4	14	0.129032	0.451613	nompp
chr17	8363625	8378931	30	3	14	0.0967742	0.451613	nompp
chr19	8032432	8412189	31	1	14	0.0322581	0.451613	nompp
chr19	8412190	8428596	30	1	14	0.0322581	0.451613	nompp
chrX	8138284	8433460	30	21	2	0.677419	0.0645161	nompp
chr19	8428597	8438162	31	2	14	0.0645161	0.451613	nompp
chr19	8438163	8440862	30	1	14	0.0322581	0.451613	nompp
chr11	3913663	8496516	31	15	1	0.483871	0.0322581	nompp
chr11	8496517	8578940	30	15	1	0.483871	0.0322581	nompp
chr4	4241953	8620153	31	8	3	0.258065	0.0967742	nompp
chr4	8620154	8620463	30	8	2	0.258065	0.0645161	nompp
chr11	8578941	8788226	31	15	1	0.483871	0.0322581	nompp
chr11	8788227	8819002	30	15	1	0.483871	0.0322581	nompp
chr16	7592432	8868640	31	9	10	0.290323	0.322581	nompp
chr16	8868641	8868775	22	9	1	0.290323	0.0322581	nompp
chr2	740462	8916847	31	18	1	0.580645	0.0322581	nompp
chr4	8620464	8983474	31	8	2	0.258065	0.0645161	nompp
chr4	8983475	8983499	22	8	2	0.258065	0.0645161	nompp
chr1	8218115	9001212	31	5	1	0.16129	0.0322581	nompp
chr1	9001213	9008738	30	4	1	0.129032	0.0322581	nompp
chr2	8916848	9022907	22	9	1	0.290323	0.0322581	nompp
chr2	9022908	9033255	21	9	1	0.290323	0.0322581	nompp
chr2	9033256	9041997	22	9	1	0.290323	0.0322581	nompp
chr2	9041998	9042187	31	18	1	0.580645	0.0322581	nompp
chrY	3720388	9192851	5	1	2	0.0322581	0.0645161	nompp
chrY	9192852	9193252	14	1	11	0.0322581	0.354839	nompp
chrY	9193253	9198242	15	1	12	0.0322581	0.387097	nompp
chrY	9198243	9234670	16	1	13	0.0322581	0.419355	nompp
chr1	9008739	9299947	31	4	1	0.129032	0.0322581	nompp
chrY	9234671	9304533	17	1	14	0.0322581	0.451613	nompp
chr1	9299948	9306848	30	4	1	0.129032	0.0322581	nompp
chr11	8819003	9335750	31	15	1	0.483871	0.0322581	nompp
chr11	9335751	9336070	30	15	1	0.483871	0.0322581	nompp
chr4	8983500	9370908	31	8	11	0.258065	0.354839	nompp
chr4	9370909	9370947	30	8	11	0.258065	0.354839	nompp
chr4	9370948	9370962	31	9	11	0.290323	0.354839	nompp
chr4	9370963	9385535	30	9	10	0.290323	0.322581	nompp
chr4	9385536	9405093	31	9	10	0.290323	0.322581	nompp
chr2	9042188	9411218	22	9	1	0.290323	0.0322581	nompp
chr21	9413530	9414282	1	0	1	0	0.0322581	nompp
chr21	9414283	9414482	2	0	1	0	0.0322581	nompp
chr21	9414483	9414858	3	0	2	0	0.0645161	nompp
chr21	9414859	9416091	4	0	3	0	0.0967742	nompp
chr21	9416092	9416158	7	0	6	0	0.193548	nompp
chr21	9416159	9416218	10	0	8	0	0.258065	nompp
chr21	9416219	9416337	11	0	9	0	0.290323	nompp
chr21	9416338	9420237	12	1	9	0.0322581	0.290323	nompp
chr21	9420238	9421413	13	1	9	0.0322581	0.290323	nompp
chr4	9405094	9433648	30	9	10	0.290323	0.322581	nompp
chr12	8192590	9464109	31	14	2	0.451613	0.0645161	nompp
chr12	9464110	9465465	30	14	2	0.451613	0.0645161	nompp
chr12	9465466	9465659	29	14	1	0.451613	0.0322581	nompp
chr4	9433649	9470880	31	10	10	0.322581	0.322581	nompp
chr4	9470881	9471078	22	10	1	0.322581	0.0322581	nompp
chr21	9421414	9473372	14	1	9	0.0322581	0.290323	nompp
chr12	9465660	9476304	30	15	1	0.483871	0.0322581	nompp
chr12	9476305	9476487	31	15	2	0.483871	0.0645161	nompp
chr12	9476488	9476580	30	15	1	0.483871	0.0322581	nompp
chr12	9476581	9484402	29	14	1	0.451613	0.0322581	nompp
chr8	8259306	9490384	31	15	2	0.483871	0.0645161	nompp
chr12	9484403	9552576	30	14	1	0.451613	0.0322581	nompp
chr12	9552577	9577027	31	14	2	0.451613	0.0645161	nompp
chr12	9577028	9577991	22	5	2	0.16129	0.0645161	nompp
chr12	9577992	9588437	31	5	2	0.16129	0.0645161	nompp
chr11	9336071	9589482	31	15	1	0.483871	0.0322581	nompp
chr12	9588438	9590051	30	5	2	0.16129	0.0645161	nompp
chr11	9589483	9593801	30	15	1	0.483871	0.0322581	nompp
chr17	8378932	9627258	31	3	15	0.0967742	0.483871	nompp
chr21	9473373	9649975	15	1	10	0.0322581	0.322581	nompp
chr21	9649976	9650034	24	1	10	0.0322581	0.322581	nompp
chr21	9650035	9650058	25	1	11	0.0322581	0.354839	nompp
chr21	9650059	9650059	26	1	11	0.0322581	0.354839	nompp
chr21	9650060	9650084	27	1	12	0.0322581	0.387097	nompp
chr21	9650085	9675211	31	2	14	0.0645161	0.451613	nompp
chr17	9627259	9676182	30	3	15	0.0967742	0.483871	nompp
chr21	9675212	9676677	30	2	13	0.0645161	0.419355	nompp
chr4	9471079	9700062	31	19	1	0.612903	0.0322581	nompp
chr4	9700063	9707739	30	18	1	0.580645	0.0322581	nompp
chr12	9590052	9748209	31	6	2	0.193548	0.0645161	nompp
chr7	7949666	9766149	31	23	0	0.741935	0	nompp
chr7	9766150	9766964	30	23	0	0.741935	0	nompp
chr11	9593802	9780892	31	16	1	0.516129	0.0322581	nompp
chr11	9780893	9801924	30	15	1	0.483871	0.0322581	nompp
chr21	9676678	9829374	31	2	14	0.0645161	0.451613	nompp
chr21	9829375	9829392	30	2	14	0.0645161	0.451613	nompp
chr21	9829393	9830699	31	2	14	0.0645161	0.451613	nompp
chr21	9830700	9830757	30	2	13	0.0645161	0.419355	nompp
chr21	9830758	9866587	31	2	14	0.0645161	0.451613	nompp
chr21	9866588	9867237	30	2	13	0.0645161	0.419355	nompp
chr21	9867238	9878376	31	2	13	0.0645161	0.419355	nompp
chr2	9411219	9879610	31	18	1	0.580645	0.0322581	nompp
chr12	9748210	9885206	22	6	2	0.193548	0.0645161	nompp
chr2	9879611	9901123	30	18	1	0.580645	0.0322581	nompp
chr21	9878377	9907113	30	2	13	0.0645161	0.419355	nompp
chrY	9304534	9909022	18	1	14	0.0322581	0.451613	nompp
chrY	9909023	9909024	20	2	14	0.0645161	0.451613	nompp
chrY	9909025	9909093	21	3	14	0.0967742	0.451613	nompp
chrY	9909094	9909145	22	4	14	0.129032	0.451613	nompp
chrY	9909146	9909195	25	6	15	0.193548	0.483871	nompp
chr8	9490385	9912219	30	14	2	0.451613	0.0645161	nompp
chrY	9909196	9926109	27	7	15	0.225806	0.483871	nompp
chrY	9926110	9926162	26	7	14	0.225806	0.451613	nompp
chr21	9907114	9926883	31	2	14	0.0645161	0.451613	nompp
chr21	9926884	9927108	30	2	14	0.0645161	0.451613	nompp
chr21	9927109	9927109	31	2	14	0.0645161	0.451613	nompp
chrY	9926163	9929951	25	7	13	0.225806	0.419355	nompp
chrY	9929952	9930053	26	7	14	0.225806	0.451613	nompp
chrY	9930054	9930106	27	8	14	0.258065	0.451613	nompp
chrY	9930107	9930128	26	7	14	0.225806	0.451613	nompp
chrY	9930129	9930156	27	8	14	0.258065	0.451613	nompp
chrY	9930157	9930164	26	7	14	0.225806	0.451613	nompp
chrY	9930165	9934789	27	7	15	0.225806	0.483871	nompp
chrY	9934790	9934985	28	8	15	0.258065	0.483871	nompp
chrY	9934986	9936328	27	7	15	0.225806	0.483871	nompp
chrY	9936329	9938968	28	8	15	0.258065	0.483871	nompp
chrY	9938969	9939001	27	7	15	0.225806	0.483871	nompp
chrY	9939002	9946094	28	7	16	0.225806	0.516129	nompp
chrY	9946095	9950549	27	6	16	0.193548	0.516129	nompp
chrY	9950550	9952786	28	7	16	0.225806	0.516129	nompp
chrY	9952787	9952799	27	6	16	0.193548	0.516129	nompp
chrY	9952800	9952843	28	7	16	0.225806	0.516129	nompp
chrY	9952844	9953491	27	7	15	0.225806	0.483871	nompp
chrY	9953492	9953801	28	7	16	0.225806	0.516129	nompp
chrY	9953802	9955129	27	6	16	0.193548	0.516129	nompp
chrY	9955130	9961076	28	7	16	0.225806	0.516129	nompp
chrY	9961077	9961165	26	7	15	0.225806	0.483871	nompp
chrY	9961166	9961199	25	7	14	0.225806	0.451613	nompp
chrY	9961200	9965991	24	6	14	0.193548	0.451613	nompp
chrY	9965992	9967908	25	7	14	0.225806	0.451613	nompp
chrY	9967909	9968067	28	9	14	0.290323	0.451613	nompp
chrY	9968068	9968078	27	8	14	0.258065	0.451613	nompp
chr3	4927281	9989708	31	12	1	0.387097	0.0322581	nompp
chrY	9968079	9992080	26	7	14	0.225806	0.451613	nompp
chrY	9992081	9992187	27	7	14	0.225806	0.451613	nompp
chrY	9992188	9992214	28	8	14	0.258065	0.451613	nompp
chrY	9992215	10011647	27	7	14	0.225806	0.451613	nompp
chrY	10011648	10011698	29	8	15	0.258065	0.483871	nompp
chrY	10011699	10011723	28	8	15	0.258065	0.483871	nompp
chrY	10011724	10011762	29	8	16	0.258065	0.516129	nompp
chrY	10011763	10012841	20	8	7	0.258065	0.225806	nompp
chrY	10012842	10015247	19	8	7	0.258065	0.225806	nompp
chrY	10015248	10022059	20	9	7	0.290323	0.225806	nompp
chrY	10022060	10031735	21	10	7	0.322581	0.225806	nompp
chrY	10031736	10031826	20	10	7	0.322581	0.225806	nompp
chrY	10031827	10033769	21	11	7	0.354839	0.225806	nompp
chrY	10033770	10033777	20	10	7	0.322581	0.225806	nompp
chrY	10033778	10033785	21	11	7	0.354839	0.225806	nompp
chrY	10033786	10033790	20	11	6	0.354839	0.193548	nompp
chrY	10033791	10033795	30	21	6	0.677419	0.193548	nompp
chrY	10033796	10033839	29	20	6	0.645161	0.193548	nompp
chrY	10033840	10033895	30	21	6	0.677419	0.193548	nompp
chrY	10033896	10033932	31	22	6	0.709677	0.193548	nompp
chrY	10033933	10033961	30	21	6	0.677419	0.193548	nompp
chrY	10033962	10033962	31	22	6	0.709677	0.193548	nompp
chrY	10033963	10033973	22	13	6	0.419355	0.193548	nompp
chrY	10033974	10034006	31	13	15	0.419355	0.483871	nompp
chrY	10034007	10034010	30	12	15	0.387097	0.483871	nompp
chrY	10034011	10034029	31	12	16	0.387097	0.516129	nompp
chrY	10034030	10034040	28	10	15	0.322581	0.483871	nompp
chrY	10034041	10034045	27	9	15	0.290323	0.483871	nompp
chrY	10034046	10034076	26	8	15	0.258065	0.483871	nompp
chrY	10034077	10037841	15	7	5	0.225806	0.16129	nompp
chrY	10037842	10037868	16	8	5	0.258065	0.16129	nompp
chrY	10037869	10037874	15	7	5	0.225806	0.16129	nompp
chrY	10037875	10037937	16	8	5	0.258065	0.16129	nompp
chrY	10037938	10043715	15	7	5	0.225806	0.16129	nompp
chrY	10043716	10068734	14	6	5	0.193548	0.16129	nompp
chr3	9989709	10072385	30	12	1	0.387097	0.0322581	nompp
chr19	8440863	10077199	31	1	14	0.0322581	0.451613	nompp
chr19	10077200	10077418	30	1	13	0.0322581	0.419355	nompp
chr19	10077419	10081140	31	1	14	0.0322581	0.451613	nompp
chrY	10068735	10081968	13	6	4	0.193548	0.129032	nompp
chrY	10081969	10081980	12	6	3	0.193548	0.0967742	nompp
chrY	10081981	10082023	11	6	3	0.193548	0.0967742	nompp
chrY	10082024	10082045	10	6	2	0.193548	0.0645161	nompp
chrY	10082046	10082046	7	4	1	0.129032	0.0322581	nompp
chrY	10082047	10082069	6	3	1	0.0967742	0.0322581	nompp
chrY	10082070	10082072	5	3	0	0.0967742	0	nompp
chrY	10082073	10082082	4	2	0	0.0645161	0	nompp
chrY	10082083	10082088	3	2	0	0.0645161	0	nompp
chr19	10081141	10084550	30	1	13	0.0322581	0.419355	nompp
chr21	9927110	10085417	30	2	13	0.0645161	0.419355	nompp
chr3	10072386	10090941	31	12	2	0.387097	0.0645161	nompp
chrY	10082089	10094561	2	2	0	0.0645161	0	nompp
chrY	10094562	10094592	1	1	0	0.0322581	0	nompp
chr4	9707740	10094931	31	19	1	0.612903	0.0322581	nompp
chr4	10094932	10105738	30	18	1	0.580645	0.0322581	nompp
chr19	10084551	10180795	31	1	14	0.0322581	0.451613	nompp
chr19	10180796	10183553	30	1	14	0.0322581	0.451613	nompp
chr19	10183554	10229297	31	1	14	0.0322581	0.451613	nompp
chr19	10229298	10229520	22	1	5	0.0322581	0.16129	nompp
chr5	4702461	10263692	31	25	0	0.806452	0	nompp
chr5	10263693	10263724	30	24	0	0.774194	0	nompp
chr3	10090942	10290951	30	12	1	0.387097	0.0322581	nompp
chr20	5518300	10330136	31	4	0	0.129032	0	nompp
chr20	10330137	10403534	30	4	0	0.129032	0	nompp
chr4	10105739	10445427	31	19	1	0.612903	0.0322581	nompp
chr4	10445428	10447639	30	19	0	0.612903	0	nompp
chr20	10403535	10560177	31	4	1	0.129032	0.0322581	nompp
chr4	10447640	10573410	31	20	0	0.645161	0	nompp
chr4	10573411	10584941	30	20	0	0.645161	0	nompp
chr20	10560178	10620274	30	4	0	0.129032	0	nompp
chr21	10085418	10620851	31	2	13	0.0645161	0.419355	nompp
chr21	10620852	10623185	30	2	13	0.0645161	0.419355	nompp
chr21	10623186	10698465	31	2	13	0.0645161	0.419355	nompp
chr21	10698466	10698696	30	2	12	0.0645161	0.387097	nompp
chr21	10698697	10698714	31	2	13	0.0645161	0.419355	nompp
chr21	10698715	10698751	30	2	13	0.0645161	0.419355	nompp
chr21	10698752	10699246	31	2	13	0.0645161	0.419355	nompp
chr21	10699247	10699263	30	2	13	0.0645161	0.419355	nompp
chr21	10699264	10703469	31	2	13	0.0645161	0.419355	nompp
chr21	10703470	10703495	30	2	12	0.0645161	0.387097	nompp
chr21	10703496	10704892	31	2	12	0.0645161	0.387097	nompp
chr21	10704893	10704914	30	2	11	0.0645161	0.354839	nompp
chr21	10704915	10707457	31	3	11	0.0967742	0.354839	nompp
chr21	10707458	10707664	30	2	11	0.0645161	0.354839	nompp
chr21	10707665	10722617	31	2	12	0.0645161	0.387097	nompp
chr21	10722618	10722629	30	2	11	0.0645161	0.354839	nompp
chr21	10722630	10723308	31	3	11	0.0967742	0.354839	nompp
chr21	10723309	10723313	30	3	10	0.0967742	0.322581	nompp
chr21	10723314	10723545	31	4	10	0.129032	0.322581	nompp
chr21	10723546	10723551	30	4	9	0.129032	0.290323	nompp
chr21	10723552	10723907	31	4	10	0.129032	0.322581	nompp
chr21	10723908	10723927	30	3	10	0.0967742	0.322581	nompp
chr21	10723928	10724628	31	3	11	0.0967742	0.354839	nompp
chr21	10724629	10724675	30	3	11	0.0967742	0.354839	nompp
chr21	10724676	10725042	31	3	11	0.0967742	0.354839	nompp
chr21	10725043	10725059	30	2	11	0.0645161	0.354839	nompp
chr21	10725060	10725161	31	3	11	0.0967742	0.354839	nompp
chr21	10725162	10725166	30	3	10	0.0967742	0.322581	nompp
chr21	10725167	10725449	31	4	10	0.129032	0.322581	nompp
chr21	10725450	10725469	30	3	10	0.0967742	0.322581	nompp
chr21	10725470	10725615	31	3	11	0.0967742	0.354839	nompp
chr21	10725616	10725633	30	3	10	0.0967742	0.322581	nompp
chr21	10725634	10725983	31	4	10	0.129032	0.322581	nompp
chr21	10725984	10726062	30	4	9	0.129032	0.290323	nompp
chr21	10726063	10726130	31	4	10	0.129032	0.322581	nompp
chr21	10726131	10726230	30	3	10	0.0967742	0.322581	nompp
chr21	10726231	10726232	31	4	10	0.129032	0.322581	nompp
chr21	10726233	10726235	30	3	10	0.0967742	0.322581	nompp
chr21	10726236	10726633	31	4	10	0.129032	0.322581	nompp
chr21	10726634	10726650	30	4	9	0.129032	0.290323	nompp
chr21	10726651	10726651	31	5	9	0.16129	0.290323	nompp
chr21	10726652	10727825	30	5	8	0.16129	0.258065	nompp
chr21	10727826	10728301	31	6	8	0.193548	0.258065	nompp
chr21	10728302	10728309	30	6	8	0.193548	0.258065	nompp
chr21	10728310	10728447	31	7	8	0.225806	0.258065	nompp
chr21	10728448	10728471	30	6	8	0.193548	0.258065	nompp
chr21	10728472	10728534	31	6	9	0.193548	0.290323	nompp
chr21	10728535	10728816	30	5	9	0.16129	0.290323	nompp
chr21	10728817	10728943	31	6	9	0.193548	0.290323	nompp
chr21	10728944	10728948	30	5	9	0.16129	0.290323	nompp
chr21	10728949	10729985	31	5	9	0.16129	0.290323	nompp
chr21	10729986	10730036	30	4	9	0.129032	0.290323	nompp
chr21	10730037	10731563	31	5	9	0.16129	0.290323	nompp
chr21	10731564	10731584	30	5	8	0.16129	0.258065	nompp
chr21	10731585	10731887	31	6	8	0.193548	0.258065	nompp
chr21	10731888	10731904	30	6	7	0.193548	0.225806	nompp
chr21	10731905	10732701	31	7	7	0.225806	0.225806	nompp
chr21	10732702	10732827	30	6	7	0.193548	0.225806	nompp
chr21	10732828	10732882	31	6	8	0.193548	0.258065	nompp
chr21	10732883	10732899	30	5	8	0.16129	0.258065	nompp
chr21	10732900	10733066	31	5	9	0.16129	0.290323	nompp
chr21	10733067	10733117	30	4	9	0.129032	0.290323	nompp
chr21	10733118	10734875	31	4	10	0.129032	0.322581	nompp
chr21	10734876	10734884	30	3	10	0.0967742	0.322581	nompp
chr21	10734885	10744212	31	4	10	0.129032	0.322581	nompp
chr21	10744213	10744274	30	4	9	0.129032	0.290323	nompp
chr21	10744275	10749122	31	4	10	0.129032	0.322581	nompp
chr21	10749123	10749189	30	4	9	0.129032	0.290323	nompp
chr21	10749190	10750006	31	4	10	0.129032	0.322581	nompp
chr21	10750007	10750051	30	4	10	0.129032	0.322581	nompp
chr21	10750052	10751190	31	5	10	0.16129	0.322581	nompp
chr21	10751191	10751200	30	5	9	0.16129	0.290323	nompp
chr21	10751201	10751601	31	5	9	0.16129	0.290323	nompp
chr21	10751602	10751635	30	4	9	0.129032	0.290323	nompp
chr21	10751636	10753009	31	5	9	0.16129	0.290323	nompp
chr21	10753010	10753219	30	5	9	0.16129	0.290323	nompp
chr21	10753220	10757064	31	6	9	0.193548	0.290323	nompp
chr21	10757065	10757092	30	5	9	0.16129	0.290323	nompp
chr21	10757093	10757165	31	5	10	0.16129	0.322581	nompp
chr21	10757166	10757203	30	5	9	0.16129	0.290323	nompp
chr21	10757204	10758850	31	6	9	0.193548	0.290323	nompp
chr21	10758851	10759190	30	5	9	0.16129	0.290323	nompp
chr21	10759191	10760579	31	5	9	0.16129	0.290323	nompp
chr21	10760580	10760596	30	5	8	0.16129	0.258065	nompp
chr21	10760597	10761369	31	6	8	0.193548	0.258065	nompp
chr21	10761370	10761384	29	4	8	0.129032	0.258065	nompp
chr21	10761385	10762453	31	5	9	0.16129	0.290323	nompp
chr21	10762454	10762471	30	5	9	0.16129	0.290323	nompp
chr21	10762472	10763499	31	6	9	0.193548	0.290323	nompp
chr21	10763500	10763552	30	5	9	0.16129	0.290323	nompp
chr21	10763553	10765920	31	5	9	0.16129	0.290323	nompp
chr21	10765921	10765955	30	5	9	0.16129	0.290323	nompp
chr21	10765956	10766046	31	5	10	0.16129	0.322581	nompp
chr21	10766047	10766054	30	4	10	0.129032	0.322581	nompp
chr21	10766055	10772711	31	5	10	0.16129	0.322581	nompp
chr21	10772712	10772824	30	5	9	0.16129	0.290323	nompp
chr21	10772825	10773927	31	6	9	0.193548	0.290323	nompp
chr21	10773928	10773967	30	5	9	0.16129	0.290323	nompp
chr21	10773968	10774040	31	5	9	0.16129	0.290323	nompp
chr21	10774041	10774080	30	4	9	0.129032	0.290323	nompp
chr21	10774081	10794626	31	5	9	0.16129	0.290323	nompp
chr21	10794627	10794683	30	4	9	0.129032	0.290323	nompp
chr21	10794684	10797503	31	5	9	0.16129	0.290323	nompp
chr21	10797504	10797505	30	5	9	0.16129	0.290323	nompp
chr21	10797506	10799165	31	6	9	0.193548	0.290323	nompp
chr21	10799166	10799238	30	6	8	0.193548	0.258065	nompp
chr21	10799239	10799627	31	6	9	0.193548	0.290323	nompp
chr21	10799628	10799633	30	6	9	0.193548	0.290323	nompp
chr21	10799634	10807711	31	7	9	0.225806	0.290323	nompp
chr21	10807712	10808441	30	6	9	0.193548	0.290323	nompp
chr21	10808442	10830366	31	6	9	0.193548	0.290323	nompp
chr21	10830367	10830763	30	5	9	0.16129	0.290323	nompp
chr21	10830764	10909556	31	5	10	0.16129	0.322581	nompp
chr21	10909557	10909651	30	4	10	0.129032	0.322581	nompp
chr21	10909652	10909666	31	4	10	0.129032	0.322581	nompp
chr21	10909667	10909988	30	3	10	0.0967742	0.322581	nompp
chr21	10909989	11023220	31	4	10	0.129032	0.322581	nompp
chr21	11023221	11023367	30	4	9	0.129032	0.290323	nompp
chr21	11023368	11025641	31	4	10	0.129032	0.322581	nompp
chr21	11025642	11025761	30	4	9	0.129032	0.290323	nompp
chr21	11025762	11033564	31	5	9	0.16129	0.290323	nompp
chr21	11033565	11033741	30	5	8	0.16129	0.258065	nompp
chr21	11033742	11033804	31	5	9	0.16129	0.290323	nompp
chr21	11033805	11034325	30	5	9	0.16129	0.290323	nompp
chr21	11034326	11034428	29	5	9	0.16129	0.290323	nompp
chr21	11034429	11038721	30	5	10	0.16129	0.322581	nompp
chr19	10229521	11039724	31	1	14	0.0322581	0.451613	nompp
chr19	11039725	11043180	30	1	14	0.0322581	0.451613	nompp
chr19	11043181	11082367	31	2	14	0.0645161	0.451613	nompp
chr12	9885207	11083356	31	15	2	0.483871	0.0645161	nompp
chr21	11038722	11114761	31	5	10	0.16129	0.322581	nompp
chr21	11114762	11129074	30	5	9	0.16129	0.290323	nompp
chr21	11129075	11129101	29	5	9	0.16129	0.290323	nompp
chr19	11082368	11129428	30	1	14	0.0322581	0.451613	nompp
chr21	11129102	11149252	30	6	9	0.193548	0.290323	nompp
chr21	11149253	11149323	29	6	8	0.193548	0.258065	nompp
chr21	11149324	11149408	30	6	9	0.193548	0.290323	nompp
chr1	9306849	11175176	31	5	1	0.16129	0.0322581	nompp
chr21	11149409	11181645	31	7	9	0.225806	0.290323	nompp
chr21	11181646	11181699	30	7	8	0.225806	0.258065	nompp
chr12	11083357	11182814	22	6	2	0.193548	0.0645161	nompp
chr12	11182815	11183722	31	15	2	0.483871	0.0645161	nompp
chr12	11183723	11183751	30	14	2	0.451613	0.0645161	nompp
chr12	11183752	11183752	31	15	2	0.483871	0.0645161	nompp
chr12	11183753	11183792	30	14	2	0.451613	0.0645161	nompp
chr21	11181700	11186313	29	6	8	0.193548	0.258065	nompp
chr21	11186314	11186346	28	6	8	0.193548	0.258065	nompp
chr21	11186347	11186351	27	6	7	0.193548	0.225806	nompp
chr21	11186352	11186524	26	6	7	0.193548	0.225806	nompp
chr21	11186525	11186681	17	6	7	0.193548	0.225806	nompp
chr21	11186682	11186815	16	6	7	0.193548	0.225806	nompp
chr21	11186816	11186862	15	5	7	0.16129	0.225806	nompp
chr21	11186863	11186870	12	5	5	0.16129	0.16129	nompp
chr21	11186871	11186884	11	4	5	0.129032	0.16129	nompp
chr21	11186885	11186897	9	3	4	0.0967742	0.129032	nompp
chr21	11186898	11188043	2	1	1	0.0322581	0.0322581	nompp
chr21	11188044	11188079	1	1	0	0.0322581	0	nompp
chr12	11183793	11201889	31	15	2	0.483871	0.0645161	nompp
chr12	11201890	11214535	22	6	2	0.193548	0.0645161	nompp
chr12	11214536	11214713	21	6	1	0.193548	0.0322581	nompp
chr12	11214714	11230541	30	15	1	0.483871	0.0322581	nompp
chr12	11230542	11230778	31	15	2	0.483871	0.0645161	nompp
chr12	11230779	11244813	29	14	1	0.451613	0.0322581	nompp
chr1	11175177	11398670	30	5	1	0.16129	0.0322581	nompp
chr12	11244814	11418866	30	15	1	0.483871	0.0322581	nompp
chr12	11418867	11666390	31	15	1	0.483871	0.0322581	nompp
chr12	11666391	11666759	30	15	1	0.483871	0.0322581	nompp
chr12	11666760	11781085	31	16	1	0.516129	0.0322581	nompp
chr16	8868776	11784880	31	18	1	0.580645	0.0322581	nompp
chr16	11784881	11789767	30	18	1	0.580645	0.0322581	nompp
chr12	11781086	11793968	30	15	1	0.483871	0.0322581	nompp
chr1	11398671	11809934	31	6	1	0.193548	0.0322581	nompp
chr1	11809935	11822454	30	5	1	0.16129	0.0322581	nompp
chr7	9766965	11871787	31	24	0	0.774194	0	nompp
chr7	11871788	11983361	30	23	0	0.741935	0	nompp
chr8	9912220	11994863	31	15	2	0.483871	0.0645161	nompp
chr16	11789768	12011789	31	19	1	0.612903	0.0322581	nompp
chr16	12011790	12021331	30	18	1	0.580645	0.0322581	nompp
chr8	11994864	12032191	30	15	2	0.483871	0.0645161	nompp
chr1	11822455	12198297	31	5	1	0.16129	0.0322581	nompp
chr1	12198298	12202094	30	4	1	0.129032	0.0322581	nompp
chr8	12032192	12301125	31	15	2	0.483871	0.0645161	nompp
chr8	12301126	12359597	30	15	1	0.483871	0.0322581	nompp
chr1	12202095	12371047	31	5	1	0.16129	0.0322581	nompp
chr1	12371048	12395829	30	4	1	0.129032	0.0322581	nompp
chr8	12359598	12423373	31	15	2	0.483871	0.0645161	nompp
chr8	12423374	12425770	30	14	2	0.451613	0.0645161	nompp
chr8	12425771	12458988	31	15	2	0.483871	0.0645161	nompp
chr8	12458989	12459091	30	15	1	0.483871	0.0322581	nompp
chr8	12459092	12459489	29	15	1	0.483871	0.0322581	nompp
chr8	12459490	12481509	30	15	1	0.483871	0.0322581	nompp
chr1	12395830	12616956	31	5	1	0.16129	0.0322581	nompp
chr1	12616957	12628187	30	5	1	0.16129	0.0322581	nompp
chr8	12481510	12653938	31	15	1	0.483871	0.0322581	nompp
chr8	12653939	12748256	30	14	1	0.451613	0.0322581	nompp
chr1	12628188	12776344	31	6	1	0.193548	0.0322581	nompp
chr1	12776345	12806136	30	6	1	0.193548	0.0322581	nompp
chr1	12806137	12854041	31	6	1	0.193548	0.0322581	nompp
chr1	12854042	12854051	30	5	1	0.16129	0.0322581	nompp
chr1	12854052	12854930	31	6	1	0.193548	0.0322581	nompp
chr1	12854931	12855875	30	6	1	0.193548	0.0322581	nompp
chr8	12748257	12878830	31	15	1	0.483871	0.0322581	nompp
chr1	12855876	12943441	31	7	1	0.225806	0.0322581	nompp
chr8	12878831	12946046	30	14	1	0.451613	0.0322581	nompp
chr12	11793969	12966803	31	16	1	0.516129	0.0322581	nompp
chr12	12966804	12980325	30	16	1	0.516129	0.0322581	nompp
chr1	12943442	12987326	30	6	1	0.193548	0.0322581	nompp
chrY	13132080	13132115	10	5	3	0.16129	0.0967742	nompp
chrY	13132116	13132133	11	6	3	0.193548	0.0967742	nompp
chrY	13132134	13138013	12	6	3	0.193548	0.0967742	nompp
chrY	13138014	13138190	13	7	3	0.225806	0.0967742	nompp
chrY	13138191	13139598	14	7	3	0.225806	0.0967742	nompp
chrY	13139599	13141020	15	8	3	0.258065	0.0967742	nompp
chrY	13141021	13141022	16	9	3	0.290323	0.0967742	nompp
chrY	13141023	13141025	17	9	4	0.290323	0.129032	nompp
chrY	13141026	13141033	26	9	13	0.290323	0.419355	nompp
chrY	13141034	13141050	27	9	13	0.290323	0.419355	nompp
chrY	13141051	13141059	28	10	13	0.322581	0.419355	nompp
chrY	13141060	13141083	29	11	13	0.354839	0.419355	nompp
chrY	13141084	13141093	30	11	14	0.354839	0.451613	nompp
chr1	12987327	13173016	31	6	1	0.193548	0.0322581	nompp
chr1	13173017	13173079	30	6	1	0.193548	0.0322581	nompp
chrY	13141094	13195061	31	12	14	0.387097	0.451613	nompp
chrY	13195062	13195503	30	11	14	0.354839	0.451613	nompp
chrY	13195504	13195525	29	10	14	0.322581	0.451613	nompp
chr19	11129429	13222538	31	1	14	0.0322581	0.451613	nompp
chr8	12946047	13232637	31	15	1	0.483871	0.0322581	nompp
chr8	13232638	13251234	30	14	1	0.451613	0.0322581	nompp
chrY	13195526	13259325	28	10	14	0.322581	0.451613	nompp
chr19	13222539	13262267	30	1	14	0.0322581	0.451613	nompp
chrY	13259326	13262949	29	10	14	0.322581	0.451613	nompp
chrY	13262950	13263289	30	10	14	0.322581	0.451613	nompp
chrY	13263290	13266532	29	9	14	0.290323	0.451613	nompp
chrY	13266533	13269619	30	9	15	0.290323	0.483871	nompp
chr19	13262268	13282658	31	1	15	0.0322581	0.483871	nompp
chr19	13282659	13292004	30	1	14	0.0322581	0.451613	nompp
chr12	12980326	13294333	31	17	1	0.548387	0.0322581	nompp
chr12	13294334	13297561	30	17	1	0.548387	0.0322581	nompp
chrY	13269620	13446207	31	9	16	0.290323	0.516129	nompp
chrY	13446208	13446231	30	8	16	0.258065	0.516129	nompp
chrY	13446232	13446532	31	8	17	0.258065	0.548387	nompp
chrY	13446533	13446608	30	8	16	0.258065	0.516129	nompp
chrY	13446609	13447897	31	8	16	0.258065	0.516129	nompp
chrY	13447898	13447925	30	8	15	0.258065	0.483871	nompp
chrY	13447926	13451704	31	8	16	0.258065	0.516129	nompp
chrY	13451705	13451744	30	8	15	0.258065	0.483871	nompp
chrY	13451745	13451760	31	8	16	0.258065	0.516129	nompp
chrY	13451761	13451794	30	7	16	0.225806	0.516129	nompp
chrY	13451795	13451844	29	7	16	0.225806	0.516129	nompp
chrY	13451845	13451863	28	7	15	0.225806	0.483871	nompp
chrY	13451864	13452177	27	7	14	0.225806	0.451613	nompp
chrY	13452178	13452315	28	8	14	0.258065	0.451613	nompp
chrY	13452316	13452330	29	9	14	0.290323	0.451613	nompp
chrY	13452331	13452443	28	9	14	0.290323	0.451613	nompp
chrY	13452444	13452489	29	10	14	0.322581	0.451613	nompp
chrY	13452490	13452569	30	11	14	0.354839	0.451613	nompp
chrY	13452570	13452660	31	12	14	0.387097	0.451613	nompp
chrY	13452661	13452703	30	11	14	0.354839	0.451613	nompp
chrY	13452704	13452853	31	12	14	0.387097	0.451613	nompp
chrY	13452854	13453093	30	12	14	0.387097	0.451613	nompp
chrY	13453094	13453613	31	13	14	0.419355	0.451613	nompp
chrY	13453614	13459231	31	14	14	0.451613	0.451613	nompp
chrY	13459232	13459246	30	13	14	0.419355	0.451613	nompp
chrY	13459247	13459347	31	13	15	0.419355	0.483871	nompp
chrY	13459348	13459546	28	11	14	0.354839	0.451613	nompp
chrY	13459547	13459550	27	10	14	0.322581	0.451613	nompp
chrY	13459551	13460943	26	9	14	0.290323	0.451613	nompp
chrY	13460944	13460944	31	9	18	0.290323	0.580645	nompp
chrY	13460945	13460988	30	8	18	0.258065	0.580645	nompp
chrY	13460989	13461095	31	9	18	0.290323	0.580645	nompp
chrY	13461096	13461134	29	7	18	0.225806	0.580645	nompp
chrY	13461135	13461156	30	8	18	0.258065	0.580645	nompp
chrY	13461157	13461967	31	8	19	0.258065	0.612903	nompp
chrY	13461968	13461984	30	8	18	0.258065	0.580645	nompp
chrY	13461985	13462050	31	9	18	0.290323	0.580645	nompp
chrY	13462051	13462058	30	9	17	0.290323	0.548387	nompp
chrY	13462059	13463342	31	10	17	0.322581	0.548387	nompp
chrY	13463343	13464514	30	9	17	0.290323	0.548387	nompp
chrY	13464515	13464523	31	10	17	0.322581	0.548387	nompp
chrY	13464524	13465138	30	9	17	0.290323	0.548387	nompp
chrY	13465139	13468262	31	9	17	0.290323	0.548387	nompp
chrY	13468263	13470409	30	9	16	0.290323	0.516129	nompp
chrY	13470410	13471777	31	10	16	0.322581	0.516129	nompp
chrY	13471778	13471993	31	10	16	0.322581	0.516129	nompp
chrY	13471994	13471997	30	10	15	0.322581	0.483871	nompp
chrY	13471998	13472002	29	9	15	0.290323	0.483871	nompp
chrY	13472003	13472387	30	9	16	0.290323	0.516129	nompp
chrY	13472388	13473780	31	10	16	0.322581	0.516129	nompp
chrY	13473781	13473949	30	9	16	0.290323	0.516129	nompp
chrY	13473950	13474258	29	9	15	0.290323	0.483871	nompp
chrY	13474259	13474298	30	9	16	0.290323	0.516129	nompp
chr18	6851359	13481904	31	18	0	0.580645	0	nompp
chrY	13474299	13487794	31	9	17	0.290323	0.548387	nompp
chrY	13487795	13487857	30	9	17	0.290323	0.548387	nompp
chrY	13487858	13488069	31	9	18	0.290323	0.580645	nompp
chrY	13488070	13488108	30	9	17	0.290323	0.548387	nompp
chrY	13488109	13488362	31	10	17	0.322581	0.548387	nompp
chrY	13488363	13488384	30	9	17	0.290323	0.548387	nompp
chrY	13488385	13488627	31	9	18	0.290323	0.580645	nompp
chrY	13488628	13488653	30	8	18	0.258065	0.580645	nompp
chrY	13488654	13489085	31	9	18	0.290323	0.580645	nompp
chrY	13489086	13489150	30	8	18	0.258065	0.580645	nompp
chrY	13489151	13489548	31	8	19	0.258065	0.612903	nompp
chrY	13489549	13489568	30	7	19	0.225806	0.612903	nompp
chrY	13489569	13489933	31	7	20	0.225806	0.645161	nompp
chrY	13489934	13489973	30	7	19	0.225806	0.612903	nompp
chrY	13489974	13490055	31	7	20	0.225806	0.645161	nompp
chrY	13490056	13506561	29	5	20	0.16129	0.645161	nompp
chrY	13506562	13506974	30	6	20	0.193548	0.645161	nompp
chrY	13506975	13507004	28	6	18	0.193548	0.580645	nompp
chrY	13507005	13524406	29	7	18	0.225806	0.580645	nompp
chrY	13524407	13524507	30	7	19	0.225806	0.612903	nompp
chrY	13524508	13524547	29	7	18	0.225806	0.580645	nompp
chrY	13524548	13524719	30	8	18	0.258065	0.580645	nompp
chrY	13524720	13601710	29	7	18	0.225806	0.580645	nompp
chrY	13601711	13628175	28	7	17	0.225806	0.548387	nompp
chrY	13628176	13647978	29	8	17	0.258065	0.548387	nompp
chrY	13647979	13650595	30	9	17	0.290323	0.548387	nompp
chrY	13650596	13651399	31	10	17	0.322581	0.548387	nompp
chrY	13651400	13652170	30	9	17	0.290323	0.548387	nompp
chrY	13652171	13652227	29	8	17	0.258065	0.548387	nompp
chrY	13652228	13658826	28	7	17	0.225806	0.548387	nompp
chrY	13658827	13684875	31	8	17	0.258065	0.548387	nompp
chrY	13684876	13686940	30	7	17	0.225806	0.548387	nompp
chr19	13292005	13710380	31	1	14	0.0322581	0.451613	nompp
chrY	13686941	13711093	31	7	17	0.225806	0.548387	nompp
chrY	13711094	13711102	30	7	16	0.225806	0.516129	nompp
chr1	13173080	13718426	31	6	1	0.193548	0.0322581	nompp
chr19	13710381	13718545	30	1	14	0.0322581	0.451613	nompp
chr1	13718427	13718589	30	5	1	0.16129	0.0322581	nompp
chr18	13481905	13762368	30	18	0	0.580645	0	nompp
chrY	13711103	13803313	31	7	16	0.225806	0.516129	nompp
chrY	13803314	13808739	30	7	16	0.225806	0.516129	nompp
chrY	13808740	13809857	31	8	16	0.258065	0.516129	nompp
chrY	13809858	13811059	30	8	16	0.258065	0.516129	nompp
chrY	13811060	13815490	31	8	16	0.258065	0.516129	nompp
chrY	13815491	13815494	30	8	16	0.258065	0.516129	nompp
chr1	13718590	13839959	31	6	1	0.193548	0.0322581	nompp
chrY	13815495	13844078	31	8	16	0.258065	0.516129	nompp
chrY	13844079	13844080	30	7	16	0.225806	0.516129	nompp
chrY	13844081	13846594	31	7	17	0.225806	0.548387	nompp
chrY	13846595	13846622	29	7	15	0.225806	0.483871	nompp
chrY	13846623	13849231	30	8	15	0.258065	0.483871	nompp
chrY	13849232	13849239	29	7	15	0.225806	0.483871	nompp
chrY	13849240	13850321	30	7	15	0.225806	0.483871	nompp
chrY	13850322	13851026	29	7	15	0.225806	0.483871	nompp
chrY	13851027	13851314	30	7	15	0.225806	0.483871	nompp
chrY	13851315	13868026	31	8	15	0.258065	0.483871	nompp
chrY	13868027	13868214	30	7	15	0.225806	0.483871	nompp
chrY	13868215	13868370	31	8	15	0.258065	0.483871	nompp
chrY	13868371	13868459	30	7	15	0.225806	0.483871	nompp
chrY	13868460	13868751	31	7	16	0.225806	0.516129	nompp
chrY	13868752	13869048	30	7	15	0.225806	0.483871	nompp
chrY	13869049	13869219	31	7	15	0.225806	0.483871	nompp
chrY	13869220	13869244	30	7	15	0.225806	0.483871	nompp
chr1	13839960	13869641	30	5	1	0.16129	0.0322581	nompp
chrY	13869245	13869816	31	7	16	0.225806	0.516129	nompp
chrY	13869817	13869828	30	6	16	0.193548	0.516129	nompp
chrY	13869829	13869839	29	6	15	0.193548	0.483871	nompp
chr18	13762369	14106039	31	18	0	0.580645	0	nompp
chrY	13869840	14107067	30	7	15	0.225806	0.483871	nompp
chr18	14106040	14143638	30	18	0	0.580645	0	nompp
chr21	14341550	14341733	1	1	0	0.0322581	0	nompp
chr21	14341734	14341849	2	1	0	0.0322581	0	nompp
chr21	14341850	14342059	4	1	2	0.0322581	0.0645161	nompp
chr21	14342060	14343145	5	1	3	0.0322581	0.0967742	nompp
chr21	14343146	14343222	6	2	3	0.0645161	0.0967742	nompp
chr21	14343223	14344846	7	2	3	0.0645161	0.0967742	nompp
chr21	14344847	14345197	8	2	4	0.0645161	0.129032	nompp
chr21	14345198	14353025	9	3	4	0.0967742	0.129032	nompp
chr21	14353026	14353031	10	4	4	0.129032	0.129032	nompp
chr21	14353032	14353047	11	4	4	0.129032	0.129032	nompp
chr21	14353048	14353076	13	5	5	0.16129	0.16129	nompp
chr21	14353077	14353123	22	14	5	0.451613	0.16129	nompp
chr21	14353124	14353137	23	14	5	0.451613	0.16129	nompp
chr21	14353138	14353229	24	14	5	0.451613	0.16129	nompp
chr21	14353230	14353246	15	5	5	0.16129	0.16129	nompp
chr21	14353247	14358954	24	14	5	0.451613	0.16129	nompp
chr21	14358955	14359789	22	14	3	0.451613	0.0967742	nompp
chr21	14359790	14360108	23	14	3	0.451613	0.0967742	nompp
chr21	14360109	14366134	24	15	3	0.483871	0.0967742	nompp
chr21	14366135	14375039	25	16	3	0.516129	0.0967742	nompp
chr21	14375040	14392503	24	16	2	0.516129	0.0645161	nompp
chr21	14392504	14392561	25	16	2	0.516129	0.0645161	nompp
chr21	14392562	14410517	24	16	1	0.516129	0.0322581	nompp
chr21	14410518	14410671	25	16	1	0.516129	0.0322581	nompp
chr21	14410672	14410801	27	17	1	0.548387	0.0322581	nompp
chr21	14410802	14414652	28	18	1	0.580645	0.0322581	nompp
chr21	14414653	14414958	29	19	1	0.612903	0.0322581	nompp
chr21	14414959	14415240	31	20	1	0.645161	0.0322581	nompp
chr21	14415241	14418485	30	20	1	0.645161	0.0322581	nompp
chr21	14418486	14418677	31	21	1	0.677419	0.0322581	nompp
chr21	14418678	14424041	30	20	1	0.645161	0.0322581	nompp
chr21	14424042	14469160	31	20	1	0.645161	0.0322581	nompp
chr19	13718546	14506063	31	1	14	0.0322581	0.451613	nompp
chr12	13297562	14517191	31	18	1	0.580645	0.0322581	nompp
chr21	14469161	14527039	30	20	0	0.645161	0	nompp
chr12	14517192	14541655	30	17	1	0.548387	0.0322581	nompp
chr12	14541656	14541714	31	17	2	0.548387	0.0645161	nompp
chr18	14143639	14542979	31	18	0	0.580645	0	nompp
chr12	14541715	14577891	30	17	1	0.548387	0.0322581	nompp
chr19	14506064	14578353	30	1	14	0.0322581	0.451613	nompp
chr18	14542980	14629833	30	17	0	0.548387	0	nompp
chr18	14629834	14632790	31	17	1	0.548387	0.0322581	nompp
chr18	14632791	14641272	30	17	1	0.548387	0.0322581	nompp
chr18	14641273	14641278	29	17	1	0.548387	0.0322581	nompp
chr18	14641279	14641454	30	17	2	0.548387	0.0645161	nompp
chr18	14641455	14641945	29	17	2	0.548387	0.0645161	nompp
chr18	14641946	14752767	30	17	3	0.548387	0.0967742	nompp
chr18	14752768	15005736	31	17	4	0.548387	0.129032	nompp
chr18	15005737	15005785	30	17	4	0.548387	0.129032	nompp
chr3	10290952	15115872	31	12	1	0.387097	0.0322581	nompp
chr3	15115873	15117124	30	12	1	0.387097	0.0322581	nompp
chr21	14527040	15220667	31	20	0	0.645161	0	nompp
chr21	15220668	15278806	30	19	0	0.612903	0	nompp
chr21	15278807	15280492	31	19	0	0.612903	0	nompp
chr21	15280493	15281829	30	19	0	0.612903	0	nompp
chr21	15281830	15282013	31	20	0	0.645161	0	nompp
chr21	15282014	15289974	30	19	0	0.612903	0	nompp
chr19	14578354	15298136	31	1	14	0.0322581	0.451613	nompp
chr3	15117125	15300799	31	12	1	0.387097	0.0322581	nompp
chr3	15300800	15301362	30	12	1	0.387097	0.0322581	nompp
chr21	15289975	15306629	29	18	0	0.580645	0	nompp
chr21	15306630	15310168	30	19	0	0.612903	0	nompp
chr21	15310169	15310314	29	19	0	0.612903	0	nompp
chr21	15310315	15310353	30	20	0	0.645161	0	nompp
chr18	15005786	15316726	29	16	4	0.516129	0.129032	nompp
chr18	15316727	15316919	28	15	4	0.483871	0.129032	nompp
chr18	15316920	15330209	27	15	4	0.483871	0.129032	nompp
chr18	15330210	15330263	26	14	4	0.451613	0.129032	nompp
chr18	15330264	15330346	15	3	4	0.0967742	0.129032	nompp
chr19	15298137	15344567	30	1	14	0.0322581	0.451613	nompp
chr18	15330347	15392252	14	2	4	0.0645161	0.129032	nompp
chr18	15392253	15392257	13	2	4	0.0645161	0.129032	nompp
chr18	15392258	15405597	14	3	4	0.0967742	0.129032	nompp
chr18	15405598	15405616	13	3	3	0.0967742	0.0967742	nompp
chr18	15405617	15407688	14	4	3	0.129032	0.0967742	nompp
chr18	15407689	15407957	13	4	3	0.129032	0.0967742	nompp
chr18	15407958	15407993	12	4	2	0.129032	0.0645161	nompp
chr18	15407994	15408078	11	4	2	0.129032	0.0645161	nompp
chr18	15408079	15408248	10	4	2	0.129032	0.0645161	nompp
chr18	15408249	15409359	9	4	2	0.129032	0.0645161	nompp
chr18	15409360	15409564	8	3	2	0.0967742	0.0645161	nompp
chr18	15409565	15409841	7	2	2	0.0645161	0.0645161	nompp
chr18	15409842	15409895	6	2	1	0.0645161	0.0322581	nompp
chr18	15409896	15410002	5	1	1	0.0322581	0.0322581	nompp
chr18	15410003	15410057	4	0	1	0	0.0322581	nompp
chr18	15410058	15410131	3	0	0	0	0	nompp
chr18	15410132	15410449	2	0	0	0	0	nompp
chr18	15410450	15410577	1	0	0	0	0	nompp
chr21	15310354	15442060	31	21	0	0.677419	0	nompp
chr19	15344568	15569592	31	1	15	0.0322581	0.483871	nompp
chr19	15569593	15570930	30	1	14	0.0322581	0.451613	nompp
chr11	9801925	15660657	31	16	1	0.516129	0.0322581	nompp
chr21	15442061	15660716	30	21	0	0.677419	0	nompp
chr21	15660717	15748185	29	20	0	0.645161	0	nompp
chr21	15748186	15870637	30	21	0	0.677419	0	nompp
chr1	13869642	15959886	31	5	1	0.16129	0.0322581	nompp
chr1	15959887	16051701	30	5	1	0.16129	0.0322581	nompp
chr1	16051702	16069750	29	5	1	0.16129	0.0322581	nompp
chr1	16069751	16096933	30	5	1	0.16129	0.0322581	nompp
chr22	16052080	16114154	1	0	0	0	0	nompp
chr22	16114155	16116062	2	1	0	0.0322581	0	nompp
chr22	16116063	16122833	3	1	0	0.0322581	0	nompp
chr22	16122834	16123163	4	1	0	0.0322581	0	nompp
chr22	16123164	16123202	22	2	3	0.0645161	0.0967742	nompp
chr22	16123203	16123378	23	2	4	0.0645161	0.129032	nompp
chr22	16123379	16123424	24	2	4	0.0645161	0.129032	nompp
chr22	16123425	16123466	25	2	4	0.0645161	0.129032	nompp
chr22	16123467	16123468	26	2	4	0.0645161	0.129032	nompp
chr22	16123469	16139946	30	3	6	0.0967742	0.193548	nompp
chr16	12021332	16165289	31	18	1	0.580645	0.0322581	nompp
chr16	16165290	16188409	30	17	1	0.548387	0.0322581	nompp
chr1	16096934	16274769	31	5	1	0.16129	0.0322581	nompp
chr1	16274770	16317705	30	5	0	0.16129	0	nompp
chr1	16317706	16332679	31	5	1	0.16129	0.0322581	nompp
chr21	15870638	16339570	31	21	0	0.677419	0	nompp
chr1	16332680	16342236	30	5	1	0.16129	0.0322581	nompp
chr1	16342237	16342237	31	5	2	0.16129	0.0645161	nompp
chr1	16342238	16342349	20	4	2	0.129032	0.0645161	nompp
chr12	14577892	16517032	31	17	1	0.548387	0.0322581	nompp
chr12	16517033	16555007	30	17	1	0.548387	0.0322581	nompp
chr7	11983362	16640358	31	24	0	0.774194	0	nompp
chr7	16640359	16649490	30	23	0	0.741935	0	nompp
chr21	16339571	16680360	30	20	0	0.645161	0	nompp
chr1	16342350	16713870	31	4	3	0.129032	0.0967742	nompp
chr1	16713871	16737337	30	4	3	0.129032	0.0967742	nompp
chr1	16737338	16747699	29	3	3	0.0967742	0.0967742	nompp
chr11	15660658	16800437	30	16	1	0.516129	0.0322581	nompp
chr7	16649491	16816943	31	24	0	0.774194	0	nompp
chr7	16816944	16818798	30	23	0	0.741935	0	nompp
chr1	16747700	16837423	30	4	3	0.129032	0.0967742	nompp
chr1	16837424	16837437	29	4	3	0.129032	0.0967742	nompp
chr22	16139947	16850783	31	3	6	0.0967742	0.193548	nompp
chr22	16850784	16850874	30	3	5	0.0967742	0.16129	nompp
chr1	16837438	16858261	30	4	4	0.129032	0.129032	nompp
chr1	16858262	16858331	29	4	4	0.129032	0.129032	nompp
chr1	16858332	16860039	30	4	5	0.129032	0.16129	nompp
chr1	16860040	16860070	29	4	5	0.129032	0.16129	nompp
chr1	16860071	16860795	28	4	5	0.129032	0.16129	nompp
chr1	16860796	16862131	29	4	5	0.129032	0.16129	nompp
chr1	16862132	16865452	31	4	5	0.129032	0.16129	nompp
chr22	16850875	16871788	31	3	5	0.0967742	0.16129	nompp
chr1	16865453	16877121	30	3	5	0.0967742	0.16129	nompp
chr1	16877122	16877408	29	2	5	0.0645161	0.16129	nompp
chr1	16877409	16877685	30	2	5	0.0645161	0.16129	nompp
chr22	16871789	16884143	30	3	5	0.0967742	0.16129	nompp
chr1	16877686	16905718	31	2	5	0.0645161	0.16129	nompp
chr1	16905719	16905787	30	2	5	0.0645161	0.16129	nompp
chr1	16905788	16910595	31	2	6	0.0645161	0.193548	nompp
chr1	16910596	16911942	30	2	6	0.0645161	0.193548	nompp
chr1	16911943	16912015	31	3	6	0.0967742	0.193548	nompp
chr1	16912016	16912781	30	3	5	0.0967742	0.16129	nompp
chr22	16884144	16914306	31	3	6	0.0967742	0.193548	nompp
chr22	16914307	16953709	30	3	6	0.0967742	0.193548	nompp
chr22	16953710	17035526	31	3	6	0.0967742	0.193548	nompp
chr22	17035527	17038751	30	3	6	0.0967742	0.193548	nompp
chr22	17038752	17038766	31	3	6	0.0967742	0.193548	nompp
chr22	17038767	17038797	30	3	6	0.0967742	0.193548	nompp
chr22	17038798	17038834	31	3	7	0.0967742	0.225806	nompp
chr22	17038835	17046359	30	3	7	0.0967742	0.225806	nompp
chr22	17046360	17082878	31	3	7	0.0967742	0.225806	nompp
chr1	16912782	17083597	31	3	5	0.0967742	0.16129	nompp
chr1	17083598	17083670	30	3	5	0.0967742	0.16129	nompp
chr22	17082879	17128088	30	3	6	0.0967742	0.193548	nompp
chr12	16555008	17144698	31	18	1	0.580645	0.0322581	nompp
chr1	17083671	17195517	31	4	5	0.129032	0.16129	nompp
chr1	17195518	17195522	30	4	4	0.129032	0.129032	nompp
chr1	17195523	17195523	31	4	5	0.129032	0.16129	nompp
chr1	17195524	17195579	29	4	3	0.129032	0.0967742	nompp
chr1	17195580	17195580	30	5	3	0.16129	0.0967742	nompp
chr1	17195581	17197155	29	5	3	0.16129	0.0967742	nompp
chr1	17197156	17197254	30	6	3	0.193548	0.0967742	nompp
chr1	17197255	17197300	31	7	3	0.225806	0.0967742	nompp
chr1	17197301	17197330	30	7	2	0.225806	0.0645161	nompp
chr1	17197331	17197336	31	8	2	0.258065	0.0645161	nompp
chr1	17197337	17197344	30	7	2	0.225806	0.0645161	nompp
chr1	17197345	17197357	31	8	2	0.258065	0.0645161	nompp
chr1	17197358	17197562	29	6	2	0.193548	0.0645161	nompp
chr1	17197563	17198899	31	7	2	0.225806	0.0645161	nompp
chr1	17198900	17201215	30	6	2	0.193548	0.0645161	nompp
chr1	17201216	17201288	29	6	2	0.193548	0.0645161	nompp
chr1	17201289	17204053	30	7	2	0.225806	0.0645161	nompp
chr1	17204054	17204310	29	7	2	0.225806	0.0645161	nompp
chr1	17204311	17204390	27	7	1	0.225806	0.0322581	nompp
chr1	17204391	17204420	26	7	1	0.225806	0.0322581	nompp
chr1	17204421	17204430	27	8	1	0.258065	0.0322581	nompp
chr1	17204431	17215357	26	8	1	0.258065	0.0322581	nompp
chr1	17215358	17216681	27	9	1	0.290323	0.0322581	nompp
chr1	17216682	17218262	26	9	1	0.290323	0.0322581	nompp
chr1	17218263	17218284	27	10	1	0.322581	0.0322581	nompp
chr1	17218285	17222739	28	11	1	0.354839	0.0322581	nompp
chr1	17222740	17222747	29	12	1	0.387097	0.0322581	nompp
chr1	17222748	17229633	30	13	1	0.419355	0.0322581	nompp
chr1	17229634	17229650	29	12	1	0.387097	0.0322581	nompp
chr1	17229651	17231398	30	13	1	0.419355	0.0322581	nompp
chr1	17231399	17231416	29	12	1	0.387097	0.0322581	nompp
chr1	17231417	17231601	30	12	1	0.387097	0.0322581	nompp
chr1	17231602	17231646	29	11	1	0.354839	0.0322581	nompp
chr1	17231647	17232294	28	10	1	0.322581	0.0322581	nompp
chr1	17232295	17232739	27	9	1	0.290323	0.0322581	nompp
chr1	17232740	17232765	28	10	1	0.322581	0.0322581	nompp
chr1	17232766	17235034	29	10	1	0.322581	0.0322581	nompp
chr1	17235035	17235041	28	9	1	0.290323	0.0322581	nompp
chr1	17235042	17235088	29	9	1	0.290323	0.0322581	nompp
chr1	17235089	17235122	28	9	0	0.290323	0	nompp
chr1	17235123	17237457	29	10	0	0.322581	0	nompp
chr22	17128089	17238130	31	3	6	0.0967742	0.193548	nompp
chr22	17238131	17238468	30	3	6	0.0967742	0.193548	nompp
chr22	17238469	17238507	29	3	6	0.0967742	0.193548	nompp
chr22	17238508	17238508	30	4	6	0.129032	0.193548	nompp
chr1	17237458	17239865	28	9	0	0.290323	0	nompp
chr1	17239866	17239973	27	8	0	0.258065	0	nompp
chr1	17239974	17242730	26	7	0	0.225806	0	nompp
chr1	17242731	17243337	28	8	0	0.258065	0	nompp
chr1	17243338	17243686	29	9	0	0.290323	0	nompp
chr1	17243687	17248499	28	8	0	0.258065	0	nompp
chr1	17248500	17248500	30	10	0	0.322581	0	nompp
chr1	17248501	17248796	29	9	0	0.290323	0	nompp
chr1	17248797	17249394	30	9	0	0.290323	0	nompp
chr1	17249395	17273493	31	10	0	0.322581	0	nompp
chr1	17273494	17281609	30	10	0	0.322581	0	nompp
chr1	17281610	17281837	29	9	0	0.290323	0	nompp
chr1	17281838	17296360	30	9	0	0.290323	0	nompp
chr1	17296361	17301448	31	10	0	0.322581	0	nompp
chr1	17301449	17301671	30	9	0	0.290323	0	nompp
chr22	17238509	17383916	31	4	6	0.129032	0.193548	nompp
chr22	17383917	17414385	30	3	6	0.0967742	0.193548	nompp
chr22	17414386	17414639	29	3	5	0.0967742	0.16129	nompp
chr22	17414640	17506456	30	3	6	0.0967742	0.193548	nompp
chr22	17506457	17565887	29	3	6	0.0967742	0.193548	nompp
chr6	394643	17616556	31	26	0	0.83871	0	nompp
chr6	17616557	17630852	30	26	0	0.83871	0	nompp
chr6	17630853	18119112	31	26	0	0.83871	0	nompp
chr6	18119113	18122505	30	26	0	0.83871	0	nompp
chr12	17144699	18234460	30	17	1	0.548387	0.0322581	nompp
chr17	9676183	18291618	31	3	15	0.0967742	0.483871	nompp
chr17	18291619	18291779	30	3	15	0.0967742	0.483871	nompp
chr19	15570931	18378219	31	1	14	0.0322581	0.451613	nompp
chr19	18378220	18385213	30	1	14	0.0322581	0.451613	nompp
chr19	18385214	18493513	31	2	14	0.0645161	0.451613	nompp
chr19	18493514	18499421	30	1	14	0.0322581	0.451613	nompp
chr18	18510913	18510922	2	1	0	0.0322581	0	nompp
chr18	18510923	18510995	8	5	1	0.16129	0.0322581	nompp
chr18	18510996	18510999	10	6	1	0.193548	0.0322581	nompp
chr18	18511000	18511054	13	9	1	0.290323	0.0322581	nompp
chr18	18511055	18511091	14	10	1	0.322581	0.0322581	nompp
chr18	18511092	18511092	23	19	1	0.612903	0.0322581	nompp
chr18	18511093	18511106	24	20	1	0.645161	0.0322581	nompp
chr18	18511107	18511115	25	21	1	0.677419	0.0322581	nompp
chr18	18511116	18511121	27	23	1	0.741935	0.0322581	nompp
chr18	18511122	18511131	28	23	2	0.741935	0.0645161	nompp
chr18	18511132	18511210	29	23	3	0.741935	0.0967742	nompp
chr18	18511211	18511437	28	23	2	0.741935	0.0645161	nompp
chr18	18511438	18511442	27	22	2	0.709677	0.0645161	nompp
chr18	18511443	18511445	28	22	3	0.709677	0.0967742	nompp
chr18	18511446	18511515	29	22	4	0.709677	0.129032	nompp
chr18	18511516	18511525	27	20	4	0.645161	0.129032	nompp
chr18	18511526	18511595	29	20	5	0.645161	0.16129	nompp
chr18	18511596	18511607	27	18	5	0.580645	0.16129	nompp
chr18	18511608	18511623	26	18	5	0.580645	0.16129	nompp
chr18	18511624	18511624	29	20	6	0.645161	0.193548	nompp
chr18	18511625	18511629	28	19	6	0.612903	0.193548	nompp
chr18	18511630	18511754	29	20	6	0.645161	0.193548	nompp
chr18	18511755	18511781	28	20	6	0.645161	0.193548	nompp
chr18	18511782	18512050	29	21	6	0.677419	0.193548	nompp
chr18	18512051	18512073	28	20	6	0.645161	0.193548	nompp
chr18	18512074	18512170	29	21	6	0.677419	0.193548	nompp
chr18	18512171	18512173	28	20	6	0.645161	0.193548	nompp
chr18	18512174	18512233	29	21	6	0.677419	0.193548	nompp
chr18	18512234	18512327	30	21	6	0.677419	0.193548	nompp
chr18	18512328	18513146	31	22	6	0.709677	0.193548	nompp
chr18	18513147	18514984	30	22	6	0.709677	0.193548	nompp
chr18	18514985	18515924	31	23	6	0.741935	0.193548	nompp
chr18	18515925	18516082	30	23	5	0.741935	0.16129	nompp
chr18	18516083	18516087	27	21	5	0.677419	0.16129	nompp
chr18	18516088	18516088	29	21	7	0.677419	0.225806	nompp
chr18	18516089	18516097	18	11	6	0.354839	0.193548	nompp
chr18	18516098	18516115	27	11	15	0.354839	0.483871	nompp
chr18	18516116	18516157	28	12	15	0.387097	0.483871	nompp
chr18	18516158	18516365	31	13	16	0.419355	0.516129	nompp
chr18	18516366	18516499	30	12	16	0.387097	0.516129	nompp
chr18	18516500	18517278	31	12	16	0.387097	0.516129	nompp
chr18	18517279	18517288	30	12	15	0.387097	0.483871	nompp
chr18	18517289	18517530	31	13	15	0.419355	0.483871	nompp
chr18	18517531	18517555	30	12	15	0.387097	0.483871	nompp
chr18	18517556	18518253	31	13	15	0.419355	0.483871	nompp
chr18	18518254	18518327	30	12	15	0.387097	0.483871	nompp
chr18	18518328	18518361	31	13	15	0.419355	0.483871	nompp
chr18	18518362	18518365	30	12	15	0.387097	0.483871	nompp
chr18	18518366	18518533	31	12	16	0.387097	0.516129	nompp
chr18	18518534	18518556	30	12	15	0.387097	0.483871	nompp
chr18	18518557	18518718	31	13	15	0.419355	0.483871	nompp
chr18	18518719	18518734	30	12	15	0.387097	0.483871	nompp
chr18	18518735	18518735	31	13	15	0.419355	0.483871	nompp
chr18	18518736	18518784	30	12	15	0.387097	0.483871	nompp
chr18	18518785	18518785	31	13	15	0.419355	0.483871	nompp
chr18	18518786	18518802	30	12	15	0.387097	0.483871	nompp
chr18	18518803	18518808	29	11	15	0.354839	0.483871	nompp
chr18	18518809	18518863	30	12	15	0.387097	0.483871	nompp
chr18	18518864	18518903	31	12	16	0.387097	0.516129	nompp
chr18	18518904	18518907	30	11	16	0.354839	0.516129	nompp
chr18	18518908	18519637	31	11	17	0.354839	0.548387	nompp
chr18	18519638	18519729	29	10	16	0.322581	0.516129	nompp
chr18	18519730	18519749	28	9	16	0.290323	0.516129	nompp
chr18	18519750	18519761	30	9	16	0.290323	0.516129	nompp
chr18	18519762	18520137	31	9	16	0.290323	0.516129	nompp
chr18	18520138	18520177	30	8	16	0.258065	0.516129	nompp
chr18	18520178	18520178	31	8	16	0.258065	0.516129	nompp
chr18	18520179	18520254	30	8	15	0.258065	0.483871	nompp
chr18	18520255	18520262	29	7	15	0.225806	0.483871	nompp
chr18	18520263	18520263	30	8	15	0.258065	0.483871	nompp
chr18	18520264	18520301	29	8	14	0.258065	0.451613	nompp
chr18	18520302	18520316	28	7	14	0.225806	0.451613	nompp
chr18	18520317	18534534	25	5	13	0.16129	0.419355	nompp
chr18	18534535	18534636	24	5	12	0.16129	0.387097	nompp
chr18	18534637	18534701	25	5	12	0.16129	0.387097	nompp
chr18	18534702	18534702	27	6	12	0.193548	0.387097	nompp
chr18	18534703	18534947	18	6	3	0.193548	0.0967742	nompp
chr18	18534948	18537485	28	15	3	0.483871	0.0967742	nompp
chr18	18537486	18550610	27	15	2	0.483871	0.0645161	nompp
chr18	18550611	18559674	28	15	2	0.483871	0.0645161	nompp
chr22	17565888	18718020	31	3	6	0.0967742	0.193548	nompp
chr22	18718021	18718034	30	3	6	0.0967742	0.193548	nompp
chr22	18718035	18842453	31	3	6	0.0967742	0.193548	nompp
chr22	18842454	18842599	22	3	6	0.0967742	0.193548	nompp
chr21	16680361	18858401	31	21	0	0.677419	0	nompp
chr22	18842600	18860994	31	12	6	0.387097	0.193548	nompp
chr22	18860995	18861017	22	3	6	0.0967742	0.193548	nompp
chr22	18861018	18863520	31	3	15	0.0967742	0.483871	nompp
chr22	18863521	18878315	30	3	14	0.0967742	0.451613	nompp
chr22	18878316	18878348	29	3	14	0.0967742	0.451613	nompp
chr22	18878349	18878402	30	4	14	0.129032	0.451613	nompp
chr22	18878403	18881965	31	5	14	0.16129	0.451613	nompp
chr22	18881966	18881984	30	5	13	0.16129	0.419355	nompp
chr21	18858402	18882747	30	20	0	0.645161	0	nompp
chr22	18881985	18883712	31	5	14	0.16129	0.451613	nompp
chr22	18883713	18883726	29	5	14	0.16129	0.451613	nompp
chr22	18883727	18883907	30	5	15	0.16129	0.483871	nompp
chr22	18883908	18883936	29	4	15	0.129032	0.483871	nompp
chr22	18883937	18883994	28	3	15	0.0967742	0.483871	nompp
chr22	18883995	18884028	29	3	15	0.0967742	0.483871	nompp
chr22	18884029	18884108	30	3	16	0.0967742	0.516129	nompp
chr22	18884109	18884123	31	3	16	0.0967742	0.516129	nompp
chr22	18884124	18884169	30	2	16	0.0645161	0.516129	nompp
chr22	18884170	18884285	31	2	16	0.0645161	0.516129	nompp
chr22	18884286	18892713	30	2	16	0.0645161	0.516129	nompp
chr22	18892714	18973471	31	2	16	0.0645161	0.516129	nompp
chr22	18973472	18979404	30	2	15	0.0645161	0.483871	nompp
chr18	18559675	18983765	29	16	2	0.516129	0.0645161	nompp
chr14	19000609	19000613	4	0	3	0	0.0967742	nompp
chr14	19000614	19000662	6	0	5	0	0.16129	nompp
chr14	19000663	19000695	11	2	6	0.0645161	0.193548	nompp
chr14	19000696	19008035	12	2	6	0.0645161	0.193548	nompp
chr14	19008036	19012286	15	2	6	0.0645161	0.193548	nompp
chr14	19012287	19012587	14	1	6	0.0322581	0.193548	nompp
chr14	19012588	19023763	15	1	7	0.0322581	0.225806	nompp
chr14	19023764	19023772	14	1	6	0.0322581	0.193548	nompp
chr14	19023773	19026290	15	2	6	0.0645161	0.193548	nompp
chr14	19026291	19026306	14	1	6	0.0322581	0.193548	nompp
chr14	19026307	19028366	15	1	7	0.0322581	0.225806	nompp
chr14	19028367	19028372	24	10	7	0.322581	0.225806	nompp
chr14	19028373	19028409	25	10	7	0.322581	0.225806	nompp
chr13	19042148	19042401	7	1	0	0.0322581	0	nompp
chr13	19042402	19042592	10	1	0	0.0322581	0	nompp
chr13	19042593	19042622	11	1	0	0.0322581	0	nompp
chr13	19042623	19042704	12	2	0	0.0645161	0	nompp
chr13	19042705	19043436	13	3	0	0.0967742	0	nompp
chr14	19028410	19045346	26	10	7	0.322581	0.225806	nompp
chr13	19043437	19048515	14	4	0	0.129032	0	nompp
chr14	19045347	19095383	25	9	7	0.290323	0.225806	nompp
chr13	19048516	19100988	15	5	0	0.16129	0	nompp
chr14	19095384	19110081	26	10	7	0.322581	0.225806	nompp
chr14	19110082	19110104	27	11	7	0.354839	0.225806	nompp
chr14	19110105	19110182	28	12	7	0.387097	0.225806	nompp
chr14	19110183	19110238	29	13	7	0.419355	0.225806	nompp
chr14	19110239	19110434	30	14	7	0.451613	0.225806	nompp
chr14	19110435	19110489	31	15	7	0.483871	0.225806	nompp
chr14	19110490	19110509	30	15	7	0.483871	0.225806	nompp
chr14	19110510	19117262	31	15	7	0.483871	0.225806	nompp
chr14	19117263	19118067	30	15	7	0.483871	0.225806	nompp
chr14	19118068	19118191	29	14	7	0.451613	0.225806	nompp
chr14	19118192	19118236	30	14	7	0.451613	0.225806	nompp
chr14	19118237	19118330	31	14	8	0.451613	0.258065	nompp
chr14	19118331	19123646	30	13	8	0.419355	0.258065	nompp
chr22	18979405	19172281	31	2	16	0.0645161	0.516129	nompp
chr8	13251235	19177103	31	14	1	0.451613	0.0322581	nompp
chr22	19172282	19183786	30	2	16	0.0645161	0.516129	nompp
chr13	19100989	19239330	16	5	0	0.16129	0	nompp
chr13	19239331	19240437	17	6	0	0.193548	0	nompp
chr8	19177104	19247656	30	14	1	0.451613	0.0322581	nompp
chr13	19240438	19317580	18	7	0	0.225806	0	nompp
chr18	18983766	19357965	30	16	2	0.516129	0.0645161	nompp
chr19	18499422	19379549	31	1	14	0.0322581	0.451613	nompp
chr13	19317581	19419782	19	7	0	0.225806	0	nompp
chr13	19419783	19419846	21	9	0	0.290323	0	nompp
chr19	19379550	19434270	30	1	14	0.0322581	0.451613	nompp
chr13	19419847	19447681	31	18	1	0.580645	0.0322581	nompp
chr13	19447682	19447687	30	17	1	0.548387	0.0322581	nompp
chr13	19447688	19447703	31	17	1	0.548387	0.0322581	nompp
chr13	19447704	19447721	30	16	1	0.516129	0.0322581	nompp
chr19	19434271	19525595	31	1	14	0.0322581	0.451613	nompp
chr19	19525596	19532681	30	1	14	0.0322581	0.451613	nompp
chr14	19123647	19565943	31	13	8	0.419355	0.258065	nompp
chr14	19565944	19566276	30	12	8	0.387097	0.258065	nompp
chr13	19447722	19625269	31	16	1	0.516129	0.0322581	nompp
chr13	19625270	19625369	30	16	0	0.516129	0	nompp
chr14	19566277	19630180	31	13	8	0.419355	0.258065	nompp
chr14	19630181	19630422	30	13	7	0.419355	0.225806	nompp
chr18	19357966	19648777	31	17	2	0.548387	0.0645161	nompp
chr18	19648778	19648896	30	16	2	0.516129	0.0645161	nompp
chr1	17301672	19675237	31	9	0	0.290323	0	nompp
chr1	19675238	19680144	30	9	0	0.290323	0	nompp
chr18	19648897	19812403	31	17	2	0.548387	0.0645161	nompp
chr14	19630423	19818609	31	13	7	0.419355	0.225806	nompp
chr14	19818610	19818700	30	13	6	0.419355	0.193548	nompp
chr19	19532682	19897424	31	1	14	0.0322581	0.451613	nompp
chr19	19897425	19910182	30	1	13	0.0322581	0.419355	nompp
chr8	19247657	19938716	31	14	1	0.451613	0.0322581	nompp
chr17	18291780	19981066	31	3	15	0.0967742	0.483871	nompp
chr8	19938717	19988210	30	13	1	0.419355	0.0322581	nompp
chr18	19812404	19994344	30	17	1	0.548387	0.0322581	nompp
chr18	19994345	19996010	29	16	1	0.516129	0.0322581	nompp
chr15	20000220	20000237	1	0	1	0	0.0322581	nompp
chr15	20000238	20000276	2	0	1	0	0.0322581	nompp
chr15	20000277	20002338	4	0	2	0	0.0645161	nompp
chr15	20002339	20002364	5	1	2	0.0322581	0.0645161	nompp
chr15	20002365	20002399	6	1	3	0.0322581	0.0967742	nompp
chr15	20002400	20002410	7	1	4	0.0322581	0.129032	nompp
chr15	20002411	20005586	8	2	4	0.0645161	0.129032	nompp
chr15	20005587	20005594	10	3	5	0.0967742	0.16129	nompp
chr15	20005595	20005625	11	3	5	0.0967742	0.16129	nompp
chr15	20005626	20005809	12	3	5	0.0967742	0.16129	nompp
chr15	20005810	20006678	11	2	5	0.0645161	0.16129	nompp
chr15	20006679	20006700	12	2	5	0.0645161	0.16129	nompp
chr15	20006701	20006788	13	2	5	0.0645161	0.16129	nompp
chr15	20006789	20016129	14	2	5	0.0645161	0.16129	nompp
chr15	20016130	20019735	13	1	5	0.0322581	0.16129	nompp
chr15	20019736	20025770	14	1	5	0.0322581	0.16129	nompp
chr15	20025771	20083643	15	1	5	0.0322581	0.16129	nompp
chr15	20083644	20083753	17	2	5	0.0645161	0.16129	nompp
chr15	20083754	20083799	20	2	6	0.0645161	0.193548	nompp
chr15	20083800	20084005	21	2	6	0.0645161	0.193548	nompp
chr15	20084006	20084087	30	2	15	0.0645161	0.483871	nompp
chr15	20084088	20108203	31	2	15	0.0645161	0.483871	nompp
chr15	20108204	20108210	30	2	14	0.0645161	0.451613	nompp
chr14	19818701	20125801	31	13	6	0.419355	0.193548	nompp
chr14	20125802	20134485	30	12	6	0.387097	0.193548	nompp
chr14	20134486	20136702	31	13	6	0.419355	0.193548	nompp
chr14	20136703	20136911	29	12	5	0.387097	0.16129	nompp
chr14	20136912	20138017	31	13	5	0.419355	0.16129	nompp
chr15	20108211	20145799	31	2	15	0.0645161	0.483871	nompp
chr14	20138018	20146254	30	13	5	0.419355	0.16129	nompp
chr14	20146255	20148399	31	14	5	0.451613	0.16129	nompp
chr14	20148400	20158621	30	14	5	0.451613	0.16129	nompp
chr14	20158622	20158689	29	14	4	0.451613	0.129032	nompp
chr17	19981067	20163616	30	3	15	0.0967742	0.483871	nompp
chr15	20145800	20170215	30	1	15	0.0322581	0.483871	nompp
chr14	20158690	20181501	20	5	4	0.16129	0.129032	nompp
chr14	20181502	20182082	29	14	4	0.451613	0.129032	nompp
chr17	20163617	20189045	29	3	15	0.0967742	0.483871	nompp
chr14	20182083	20202084	28	14	4	0.451613	0.129032	nompp
chr14	20202085	20216425	29	15	4	0.483871	0.129032	nompp
chr14	20216426	20228984	30	15	4	0.483871	0.129032	nompp
chr14	20228985	20265369	31	16	4	0.516129	0.129032	nompp
chr20	10620275	20269631	31	4	0	0.129032	0	nompp
chr14	20265370	20271087	30	16	3	0.516129	0.0967742	nompp
chr20	20269632	20271192	30	4	0	0.129032	0	nompp
chr17	20189046	20355057	30	3	16	0.0967742	0.516129	nompp
chr13	19625370	20370964	31	16	0	0.516129	0	nompp
chr13	20370965	20370993	30	16	0	0.516129	0	nompp
chr17	20355058	20384365	31	3	17	0.0967742	0.548387	nompp
chr22	19183787	20385706	31	3	16	0.0967742	0.516129	nompp
chr22	20385707	20385732	22	3	7	0.0967742	0.225806	nompp
chr17	20384366	20397110	30	3	17	0.0967742	0.548387	nompp
chr14	20271088	20400370	31	17	3	0.548387	0.0967742	nompp
chr14	20400371	20400549	30	17	3	0.548387	0.0967742	nompp
chr14	20400550	20400580	31	18	3	0.580645	0.0967742	nompp
chr14	20400581	20404090	30	18	3	0.580645	0.0967742	nompp
chr14	20404091	20404238	31	18	3	0.580645	0.0967742	nompp
chr14	20404239	20404735	30	17	3	0.548387	0.0967742	nompp
chr17	20397111	20405887	31	3	18	0.0967742	0.580645	nompp
chr17	20405888	20417076	30	3	17	0.0967742	0.548387	nompp
chr17	20417077	20420551	31	3	18	0.0967742	0.580645	nompp
chr17	20420552	20422793	30	3	17	0.0967742	0.548387	nompp
chr14	20404736	20443649	31	17	3	0.548387	0.0967742	nompp
chr14	20443650	20443663	30	17	2	0.548387	0.0645161	nompp
chr17	20422794	20454250	31	3	18	0.0967742	0.580645	nompp
chr17	20454251	20492806	30	3	18	0.0967742	0.580645	nompp
chr15	20170216	20544345	31	1	16	0.0322581	0.516129	nompp
chr15	20544346	20545467	29	1	14	0.0322581	0.451613	nompp
chr15	20545468	20545536	30	2	14	0.0645161	0.451613	nompp
chr15	20545537	20545835	29	2	13	0.0645161	0.419355	nompp
chr15	20545836	20545999	30	2	14	0.0645161	0.451613	nompp
chr15	20546000	20546005	29	2	14	0.0645161	0.451613	nompp
chr15	20546006	20546323	30	2	15	0.0645161	0.483871	nompp
chr15	20546324	20547037	31	3	15	0.0967742	0.483871	nompp
chr15	20547038	20547321	30	3	14	0.0967742	0.451613	nompp
chr15	20547322	20548001	31	3	14	0.0967742	0.451613	nompp
chr15	20548002	20548039	30	3	13	0.0967742	0.419355	nompp
chr15	20548040	20548050	29	2	13	0.0645161	0.419355	nompp
chr15	20548051	20548290	30	2	14	0.0645161	0.451613	nompp
chr15	20548291	20549254	29	2	13	0.0645161	0.419355	nompp
chr15	20549255	20549318	31	2	14	0.0645161	0.451613	nompp
chr15	20549319	20550979	30	1	14	0.0322581	0.451613	nompp
chr18	19996011	20555218	30	17	1	0.548387	0.0322581	nompp
chr1	19680145	20556449	31	9	0	0.290323	0	nompp
chr1	20556450	20602647	30	9	0	0.290323	0	nompp
chr14	20443664	20698468	31	18	2	0.580645	0.0645161	nompp
chr14	20698469	20698504	30	18	1	0.580645	0.0322581	nompp
chr22	20385733	20715200	31	3	7	0.0967742	0.225806	nompp
chr22	20715201	20715432	22	3	7	0.0967742	0.225806	nompp
chr14	20698505	20764584	29	18	1	0.580645	0.0322581	nompp
chr14	20764585	20777431	30	18	1	0.580645	0.0322581	nompp
chr14	20777432	20783894	29	18	0	0.580645	0	nompp
chr14	20783895	20784116	30	18	0	0.580645	0	nompp
chr14	20784117	20863677	31	18	0	0.580645	0	nompp
chr14	20863678	20864919	30	18	0	0.580645	0	nompp
chr22	20715433	21066930	31	3	7	0.0967742	0.225806	nompp
chr22	21066931	21067721	30	3	7	0.0967742	0.225806	nompp
chr1	20602648	21191430	31	9	0	0.290323	0	nompp
chr17	20492807	21194304	31	4	18	0.129032	0.580645	nompp
chr17	21194305	21194318	30	3	18	0.0967742	0.580645	nompp
chr17	21194319	21194859	31	3	18	0.0967742	0.580645	nompp
chr17	21194860	21195038	21	3	8	0.0967742	0.258065	nompp
chr17	21195039	21195080	31	4	8	0.129032	0.258065	nompp
chr17	21195081	21195110	30	4	7	0.129032	0.225806	nompp
chr17	21195111	21195139	31	4	7	0.129032	0.225806	nompp
chr17	21195140	21195179	29	3	7	0.0967742	0.225806	nompp
chr17	21195180	21195206	30	3	8	0.0967742	0.258065	nompp
chr17	21195207	21195229	29	3	8	0.0967742	0.258065	nompp
chr17	21195230	21196000	28	3	8	0.0967742	0.258065	nompp
chr17	21196001	21196037	30	4	9	0.129032	0.290323	nompp
chr17	21196038	21196356	29	4	9	0.129032	0.290323	nompp
chr17	21196357	21196384	28	4	9	0.129032	0.290323	nompp
chr17	21196385	21198547	29	5	9	0.16129	0.290323	nompp
chr17	21198548	21198858	30	5	9	0.16129	0.290323	nompp
chr17	21198859	21199111	31	5	9	0.16129	0.290323	nompp
chr17	21199112	21199235	30	4	9	0.129032	0.290323	nompp
chr17	21199236	21206654	31	5	9	0.16129	0.290323	nompp
chr17	21206655	21206707	30	5	9	0.16129	0.290323	nompp
chr17	21206708	21208203	31	5	9	0.16129	0.290323	nompp
chr17	21208204	21208217	30	5	8	0.16129	0.258065	nompp
chr17	21208218	21210209	31	6	8	0.193548	0.258065	nompp
chr17	21210210	21210882	30	5	8	0.16129	0.258065	nompp
chr17	21210883	21217596	31	6	8	0.193548	0.258065	nompp
chr17	21217597	21217690	30	5	8	0.16129	0.258065	nompp
chr17	21217691	21217726	28	5	7	0.16129	0.225806	nompp
chr1	21191431	21219550	30	9	0	0.290323	0	nompp
chr17	21217727	21222298	30	5	9	0.16129	0.290323	nompp
chr17	21222299	21222349	31	6	9	0.193548	0.290323	nompp
chr17	21222350	21222439	30	6	8	0.193548	0.258065	nompp
chr17	21222440	21223039	31	7	8	0.225806	0.258065	nompp
chr17	21223040	21225024	30	6	8	0.193548	0.258065	nompp
chr17	21225025	21233266	31	7	8	0.225806	0.258065	nompp
chr17	21233267	21233286	30	7	7	0.225806	0.225806	nompp
chr17	21233287	21235734	31	7	7	0.225806	0.225806	nompp
chr17	21235735	21235928	30	6	7	0.193548	0.225806	nompp
chr17	21235929	21241275	31	6	7	0.193548	0.225806	nompp
chr17	21241276	21241517	30	5	7	0.16129	0.225806	nompp
chr17	21241518	21242972	29	5	7	0.16129	0.225806	nompp
chr17	21242973	21243978	30	6	7	0.193548	0.225806	nompp
chr17	21243979	21244236	31	7	7	0.225806	0.225806	nompp
chr17	21244237	21244527	30	7	6	0.225806	0.193548	nompp
chr17	21244528	21254703	31	8	6	0.258065	0.193548	nompp
chr18	20555219	21278900	31	18	1	0.580645	0.0322581	nompp
chr18	21278901	21290325	30	17	1	0.548387	0.0322581	nompp
chr17	21254704	21303570	30	7	6	0.225806	0.193548	nompp
chr17	21303571	21303692	31	8	6	0.258065	0.193548	nompp
chr17	21303693	21305328	30	7	6	0.225806	0.193548	nompp
chr17	21305329	21312744	31	7	7	0.225806	0.225806	nompp
chr17	21312745	21312816	30	6	7	0.193548	0.225806	nompp
chr15	20550980	21317335	31	1	15	0.0322581	0.483871	nompp
chr17	21312817	21317811	31	7	7	0.225806	0.225806	nompp
chr17	21317812	21317954	30	7	6	0.225806	0.193548	nompp
chr17	21317955	21318058	29	6	6	0.193548	0.193548	nompp
chr17	21318059	21318403	30	7	6	0.225806	0.193548	nompp
chr17	21318404	21318555	31	8	6	0.258065	0.193548	nompp
chr17	21318556	21318568	30	8	5	0.258065	0.16129	nompp
chr17	21318569	21318569	31	8	5	0.258065	0.16129	nompp
chr17	21318570	21318585	30	8	4	0.258065	0.129032	nompp
chr17	21318586	21320041	31	8	4	0.258065	0.129032	nompp
chr17	21320042	21320114	29	6	4	0.193548	0.129032	nompp
chr17	21320115	21320211	20	6	4	0.193548	0.129032	nompp
chr17	21320212	21320990	29	6	13	0.193548	0.419355	nompp
chr15	21317336	21324676	30	1	14	0.0322581	0.451613	nompp
chr17	21320991	21325189	30	6	13	0.193548	0.419355	nompp
chr17	21325190	21325300	31	7	13	0.225806	0.419355	nompp
chr17	21325301	21325342	30	6	13	0.193548	0.419355	nompp
chr17	21325343	21328058	31	7	13	0.225806	0.419355	nompp
chr17	21328059	21328122	30	6	13	0.193548	0.419355	nompp
chr17	21328123	21339802	31	7	13	0.225806	0.419355	nompp
chr1	21219551	21343982	31	10	0	0.322581	0	nompp
chr17	21339803	21345860	30	6	13	0.193548	0.419355	nompp
chr19	19910183	21405361	31	1	13	0.0322581	0.419355	nompp
chr7	16818799	21446889	31	24	0	0.774194	0	nompp
chr7	21446890	21449450	30	23	0	0.741935	0	nompp
chr1	21343983	21494634	30	9	0	0.290323	0	nompp
chr17	21345861	21522248	31	6	14	0.193548	0.451613	nompp
chr17	21522249	21522288	30	6	14	0.193548	0.451613	nompp
chr17	21522289	21548132	31	6	15	0.193548	0.483871	nompp
chr17	21548133	21548180	29	5	14	0.16129	0.451613	nompp
chr17	21548181	21548191	30	5	15	0.16129	0.483871	nompp
chr17	21548192	21548208	29	4	15	0.129032	0.483871	nompp
chr17	21548209	21548289	28	4	14	0.129032	0.451613	nompp
chr17	21548290	21548342	27	4	14	0.129032	0.451613	nompp
chr17	21548343	21548414	28	4	15	0.129032	0.483871	nompp
chr17	21548415	21548437	27	3	15	0.0967742	0.483871	nompp
chr17	21548438	21548814	29	3	17	0.0967742	0.548387	nompp
chr17	21548815	21549449	30	3	18	0.0967742	0.580645	nompp
chr17	21549450	21549520	31	3	19	0.0967742	0.612903	nompp
chr17	21549521	21549573	30	2	19	0.0645161	0.612903	nompp
chr17	21549574	21549794	31	2	20	0.0645161	0.645161	nompp
chr17	21549795	21549798	30	2	19	0.0645161	0.612903	nompp
chr17	21549799	21553499	31	3	19	0.0967742	0.612903	nompp
chr17	21553500	21553533	30	3	18	0.0967742	0.580645	nompp
chr17	21553534	21553560	29	3	17	0.0967742	0.548387	nompp
chr17	21553561	21554340	30	4	17	0.129032	0.548387	nompp
chr17	21554341	21555440	31	5	17	0.16129	0.548387	nompp
chr17	21555441	21555447	30	5	17	0.16129	0.548387	nompp
chr17	21555448	21555507	31	5	18	0.16129	0.580645	nompp
chr17	21555508	21555561	30	4	18	0.129032	0.580645	nompp
chr17	21555562	21556012	31	4	18	0.129032	0.580645	nompp
chr17	21556013	21556072	30	4	18	0.129032	0.580645	nompp
chr17	21556073	21556587	31	4	18	0.129032	0.580645	nompp
chr17	21556588	21556609	30	3	18	0.0967742	0.580645	nompp
chr17	21556610	21556644	31	3	19	0.0967742	0.612903	nompp
chr17	21556645	21556654	30	2	19	0.0645161	0.612903	nompp
chr17	21556655	21556655	31	3	19	0.0967742	0.612903	nompp
chr17	21556656	21556678	29	2	19	0.0645161	0.612903	nompp
chr17	21556679	21556973	31	4	19	0.129032	0.612903	nompp
chr17	21556974	21557031	30	4	19	0.129032	0.612903	nompp
chr17	21557032	21557048	29	4	19	0.129032	0.612903	nompp
chr17	21557049	21557113	31	4	20	0.129032	0.645161	nompp
chr17	21557114	21559883	30	4	19	0.129032	0.612903	nompp
chr17	21559884	21560613	31	5	19	0.16129	0.612903	nompp
chr17	21560614	21560637	30	4	19	0.129032	0.612903	nompp
chr17	21560638	21562568	31	5	19	0.16129	0.612903	nompp
chr17	21562569	21563798	30	4	19	0.129032	0.612903	nompp
chr19	21405362	21567630	30	1	13	0.0322581	0.419355	nompp
chr22	21067722	21663482	31	4	7	0.129032	0.225806	nompp
chr22	21663483	21663535	30	4	6	0.129032	0.193548	nompp
chr19	21567631	21736838	31	2	13	0.0645161	0.419355	nompp
chr19	21736839	21749243	22	2	4	0.0645161	0.129032	nompp
chr19	21749244	21749253	21	2	4	0.0645161	0.129032	nompp
chr19	21749254	21751740	22	3	4	0.0967742	0.129032	nompp
chr19	21751741	21752141	31	12	4	0.387097	0.129032	nompp
chr19	21752142	21752173	30	11	4	0.354839	0.129032	nompp
chr5	10263725	21802662	31	25	0	0.806452	0	nompp
chr19	21752174	21809812	31	11	4	0.354839	0.129032	nompp
chr19	21809813	21820762	30	10	4	0.322581	0.129032	nompp
chr8	19988211	21837019	31	14	1	0.451613	0.0322581	nompp
chr8	21837020	21840311	30	14	1	0.451613	0.0322581	nompp
chr5	21802663	21854372	30	24	0	0.774194	0	nompp
chr5	21854373	21883503	31	24	1	0.774194	0.0322581	nompp
chr17	21563799	21906473	31	4	20	0.129032	0.645161	nompp
chr17	21906474	21906544	29	3	19	0.0967742	0.612903	nompp
chr15	21324677	21935194	31	1	15	0.0322581	0.483871	nompp
chr15	21935195	21935300	30	1	14	0.0322581	0.451613	nompp
chr15	21935301	21937334	31	1	14	0.0322581	0.451613	nompp
chr15	21937335	21937552	30	1	14	0.0322581	0.451613	nompp
chr22	21663536	21984205	31	5	6	0.16129	0.193548	nompp
chr22	21984206	21984211	30	5	5	0.16129	0.16129	nompp
chr22	21984212	21989141	29	5	4	0.16129	0.129032	nompp
chr22	21989142	22024149	30	5	5	0.16129	0.16129	nompp
chr17	21906545	22066776	31	3	21	0.0967742	0.677419	nompp
chr5	21883504	22078434	30	24	0	0.774194	0	nompp
chr15	21937553	22122949	31	1	14	0.0322581	0.451613	nompp
chr15	22122950	22133201	30	1	13	0.0322581	0.419355	nompp
chr15	22133202	22145575	31	1	14	0.0322581	0.451613	nompp
chr15	22145576	22148209	30	1	14	0.0322581	0.451613	nompp
chr15	22148210	22151876	31	1	14	0.0322581	0.451613	nompp
chr15	22151877	22156927	30	1	13	0.0322581	0.419355	nompp
chr22	22024150	22214125	31	5	6	0.16129	0.193548	nompp
chr17	22066777	22250260	30	2	21	0.0645161	0.677419	nompp
chr17	22250261	22251361	29	2	21	0.0645161	0.677419	nompp
chr17	22251362	22251551	30	2	21	0.0645161	0.677419	nompp
chr17	22251552	22251747	29	2	21	0.0645161	0.677419	nompp
chr17	22251748	22252143	30	3	21	0.0967742	0.677419	nompp
chr17	22252144	22258620	31	3	22	0.0967742	0.709677	nompp
chr17	22258621	22259486	30	3	22	0.0967742	0.709677	nompp
chr17	22259487	22259569	29	3	21	0.0967742	0.677419	nompp
chr17	22259570	22259575	30	3	22	0.0967742	0.709677	nompp
chr17	22259576	22259592	29	2	22	0.0645161	0.709677	nompp
chr17	22259593	22260116	30	3	22	0.0967742	0.709677	nompp
chr17	22260117	22260375	29	3	21	0.0967742	0.677419	nompp
chr17	22260376	22260489	30	3	22	0.0967742	0.709677	nompp
chr17	22260490	22260516	29	3	22	0.0967742	0.709677	nompp
chr17	22260517	22260588	30	3	23	0.0967742	0.741935	nompp
chr17	22260589	22261601	31	4	23	0.129032	0.741935	nompp
chr17	22261602	22261620	30	3	23	0.0967742	0.741935	nompp
chr17	22261621	22261659	29	3	23	0.0967742	0.741935	nompp
chr17	22261660	22261666	8	3	5	0.0967742	0.16129	nompp
chr17	22261667	22261906	7	2	5	0.0645161	0.16129	nompp
chr17	22261907	22261928	5	1	4	0.0322581	0.129032	nompp
chr17	22261929	22261947	2	0	2	0	0.0645161	nompp
chr17	22261948	22261952	1	0	1	0	0.0322581	nompp
chr22	22214126	22312314	30	4	6	0.129032	0.193548	nompp
chr1	21494635	22328228	31	9	0	0.290323	0	nompp
chr1	22328229	22336276	30	9	0	0.290323	0	nompp
chr1	22336277	22336308	31	9	0	0.290323	0	nompp
chr1	22336309	22336643	30	9	0	0.290323	0	nompp
chr1	22336644	22353297	29	9	0	0.290323	0	nompp
chr1	22353298	22354678	30	9	0	0.290323	0	nompp
chr1	22354679	22407490	31	9	1	0.290323	0.0322581	nompp
chr1	22407491	22437015	30	9	0	0.290323	0	nompp
chr22	22312315	22472213	31	5	6	0.16129	0.193548	nompp
chr22	22472214	22472479	30	5	5	0.16129	0.16129	nompp
chr19	21820763	22604729	31	10	4	0.322581	0.129032	nompp
chr19	22604730	22604815	22	1	4	0.0322581	0.129032	nompp
chr19	22604816	22605120	31	1	4	0.0322581	0.129032	nompp
chr19	22605121	22706379	30	1	4	0.0322581	0.129032	nompp
chr15	22156928	22863262	31	1	14	0.0322581	0.451613	nompp
chr15	22863263	22869803	30	1	14	0.0322581	0.451613	nompp
chr1	22437016	22987450	31	9	0	0.290323	0	nompp
chr1	22987451	23045942	22	9	0	0.290323	0	nompp
chr20	20271193	23065342	31	4	0	0.129032	0	nompp
chr1	23045943	23075624	31	18	0	0.580645	0	nompp
chr1	23075625	23081360	30	18	0	0.580645	0	nompp
chr20	23065343	23168485	30	4	0	0.129032	0	nompp
chr16	16188410	23201098	31	18	1	0.580645	0.0322581	nompp
chr16	23201099	23266932	30	18	1	0.580645	0.0322581	nompp
chr20	23168486	23375907	31	4	1	0.129032	0.0322581	nompp
chr6	18122506	23394214	31	26	0	0.83871	0	nompp
chr6	23394215	23394268	30	25	0	0.806452	0	nompp
chr20	23375908	23401706	30	4	1	0.129032	0.0322581	nompp
chr20	23401707	23421101	31	4	1	0.129032	0.0322581	nompp
chr20	23421102	23424637	30	3	1	0.0967742	0.0322581	nompp
chr20	23424638	23431011	31	4	1	0.129032	0.0322581	nompp
chr16	23266933	23479531	31	19	1	0.612903	0.0322581	nompp
chr16	23479532	23490144	30	18	1	0.580645	0.0322581	nompp
chr20	23431012	23528535	30	4	1	0.129032	0.0322581	nompp
chr19	22706380	23567954	31	2	4	0.0645161	0.129032	nompp
chr15	22869804	23604001	31	1	14	0.0322581	0.451613	nompp
chr15	23604002	23607003	30	1	14	0.0322581	0.451613	nompp
chr15	23607004	23610191	29	1	13	0.0322581	0.419355	nompp
chr15	23610192	23647410	30	1	13	0.0322581	0.419355	nompp
chr19	23567955	23649590	30	2	3	0.0645161	0.0967742	nompp
chr19	23649591	23649717	29	2	3	0.0645161	0.0967742	nompp
chr19	23649718	23651424	30	2	3	0.0645161	0.0967742	nompp
chr19	23651425	23651513	29	2	3	0.0645161	0.0967742	nompp
chr18	21290326	23686762	31	17	1	0.548387	0.0322581	nompp
chr19	23651514	23845758	30	2	3	0.0645161	0.0967742	nompp
chr15	23647411	23855697	31	1	13	0.0322581	0.419355	nompp
chr19	23845759	23869822	29	2	3	0.0645161	0.0967742	nompp
chr15	23855698	23888890	30	1	13	0.0322581	0.419355	nompp
[truncated: 13,331 more rows]
