# Supplementary material for: Whole-Exome Sequencing Reveals the Genomic Features of the Micropapillary Component in Ground-Glass Opacities
Source: Cancers (Basel). 2022 Aug 27;14(17):4165. doi: 10.3390/cancers14174165 (PMC9454937; doi:10.3390/cancers14174165)
Supplement: Supplementary file 1 [file cancers-14-04165-s001.zip › cancers-1855002-supplementary-for xml/Table S5.xlsx]

## Sheet: Sheet1
Supplementary Table 5 Cancer cell fraction and variant allele frequency of the 31 LUAD patients.
sample_id	cellular_prevalence	cellular_prevalence_std	variant_allele_frequency	SYMBOL_DRIVER_MUT
finaltsv_1_mpp	0.79741	0.103912	0.428571	ATR
finaltsv_1_mpp	0.789531	0.10833	0.375	NCOR1
finaltsv_1_mpp	0.796873	0.103985	0.428571	WHSC1
finaltsv_1_mpp	0.786665	0.114982	0.285714	EGFR
finaltsv_2_mpp	0.946446	0.0752197	1	NBEA
finaltsv_2_mpp	0.93448	0.0941711	0.666667	CDK12
finaltsv_2_mpp	0.932686	0.101585	0.428571	TP53
finaltsv_2_mpp	0.935634	0.0939242	0.375	SFPQ
finaltsv_2_mpp	0.949684	0.0669145	1	RANBP2
finaltsv_2_mpp	0.925701	0.104338	0.6	KIT
finaltsv_3_mpp	0.760584	0.180867	0.363636	KMT2D
finaltsv_3_mpp	0.713979	0.184826	0.3	AKT1
finaltsv_3_mpp	0.797434	0.17628	0.5	COL1A1
finaltsv_3_mpp	0.841539	0.156772	1	CSF3R
finaltsv_3_mpp	0.843774	0.154973	1	EP300
finaltsv_3_mpp	0.870437	0.136151	1	FBLN2
finaltsv_3_mpp	0.749044	0.189769	0.4	MLLT10
finaltsv_3_mpp	0.700537	0.190635	0.333333	TET1
finaltsv_3_mpp	0.870467	0.136125	1	DDX6
finaltsv_3_mpp	0.841626	0.158248	1	WT1
finaltsv_3_mpp	0.684074	0.18075	0.272727	NUMA1
finaltsv_3_mpp	0.687948	0.182159	0.272727	FAT3
finaltsv_3_mpp	0.687514	0.179158	0.272727	FAT3
finaltsv_3_mpp	0.686748	0.180826	0.272727	MAML2
finaltsv_3_mpp	0.720042	0.187994	0.285714	NCOR2
finaltsv_3_mpp	0.841527	0.156337	1	COL2A1
finaltsv_3_mpp	0.841325	0.155733	1	MDM2
finaltsv_3_mpp	0.844378	0.155059	1	NUTM1
finaltsv_3_mpp	0.699546	0.191013	0.333333	POLG
finaltsv_3_mpp	0.840889	0.158309	1	TSC2
finaltsv_3_mpp	0.799641	0.174717	0.5	DDX5
finaltsv_3_mpp	0.618256	0.154521	0.235294	CIC
finaltsv_3_mpp	0.844861	0.155747	1	POLD1
finaltsv_3_mpp	0.710968	0.190018	0.4	RBM15
finaltsv_3_mpp	0.724796	0.188069	0.5	ATP1A1
finaltsv_3_mpp	0.526678	0.0793104	0.184211	PRDM2
finaltsv_3_mpp	0.529798	0.0816389	0.189189	PRDM2
finaltsv_3_mpp	0.697512	0.189898	0.333333	BCL9
finaltsv_3_mpp	0.843814	0.15416	1	CRNKL1
finaltsv_3_mpp	0.722772	0.187788	0.5	ASXL1
finaltsv_3_mpp	0.841781	0.156449	1	SALL4
finaltsv_3_mpp	0.686288	0.188704	0.285714	SALL4
finaltsv_3_mpp	0.750652	0.18243	0.666667	DGCR8
finaltsv_3_mpp	0.735763	0.18463	0.6	PCBP1
finaltsv_3_mpp	0.842351	0.156498	1	FANCD2
finaltsv_3_mpp	0.838549	0.158674	1	STAG1
finaltsv_3_mpp	0.77316	0.173751	0.75	TBL1XR1
finaltsv_3_mpp	0.765635	0.183023	0.666667	PHOX2B
finaltsv_3_mpp	0.824098	0.166855	1	RAP1GDS1
finaltsv_3_mpp	0.80972	0.170518	0.5	PDGFRB
finaltsv_3_mpp	0.818366	0.168727	0.666667	NSD1
finaltsv_3_mpp	0.869005	0.137739	1	PTPRK
finaltsv_3_mpp	0.843059	0.155078	1	BMP5
finaltsv_3_mpp	0.747203	0.191096	0.4	SMO
finaltsv_3_mpp	0.837419	0.157155	0.6	HNRNPA2B1
finaltsv_3_mpp	0.611951	0.161502	0.214286	GRM3
finaltsv_3_mpp	0.753516	0.181458	0.666667	TRRAP
finaltsv_3_mpp	0.753924	0.181527	0.666667	TRRAP
finaltsv_3_mpp	0.84037	0.157753	1	ARHGEF10
finaltsv_3_mpp	0.724241	0.188303	0.5	NRG1
finaltsv_4_mpp	0.734531	0.105417	0.6	KMT2D
finaltsv_4_mpp	0.693747	0.103821	0.333333	ZFHX3
finaltsv_4_mpp	0.693338	0.0989889	0.25	CIC
finaltsv_4_mpp	0.729791	0.105214	0.666667	MLLT10
finaltsv_4_mpp	0.729574	0.104288	1	FAT3
finaltsv_4_mpp	0.713242	0.102316	0.4	POLE
finaltsv_4_mpp	0.669617	0.0966677	0.2	TSC2
finaltsv_4_mpp	0.637841	0.111077	0.117647	TCF3
finaltsv_4_mpp	0.722474	0.101849	0.428571	NOTCH2
finaltsv_4_mpp	0.680007	0.0979942	0.2	LMNA
finaltsv_4_mpp	0.737002	0.106354	1	FCRL4
finaltsv_4_mpp	0.730369	0.104128	1	AFF3
finaltsv_4_mpp	0.714513	0.100188	0.75	HOXD13
finaltsv_4_mpp	0.707464	0.105717	0.333333	CTNND2
finaltsv_4_mpp	0.689525	0.103866	0.3	HLA-A
finaltsv_4_mpp	0.708227	0.104069	0.5	CUX1
finaltsv_4_mpp	0.714092	0.104839	0.5	NDRG1
finaltsv_4_mpp	0.707381	0.0981407	0.666667	IKBKB
finaltsv_4_mpp	0.737442	0.105882	1	NFIB
finaltsv_4_mpp	0.708446	0.106454	0.375	FOXO4
finaltsv_5_mpp	0.5457	0.111017	0.529412	NF1
finaltsv_5_mpp	0.551419	0.111246	0.518519	TP53
finaltsv_5_mpp	0.583374	0.0952179	0.666667	CRTC1
finaltsv_5_mpp	0.529161	0.142587	0.333333	NOTCH2
finaltsv_5_mpp	0.494471	0.146871	0.108696	PTPRC
finaltsv_5_mpp	0.593731	0.104831	0.705882	PBRM1
finaltsv_5_mpp	0.505331	0.14343	0.142857	MGMT
finaltsv_5_mpp	0.546239	0.139284	0.4	WT1
finaltsv_5_mpp	0.294582	0.135285	0.130435	CRNKL1
finaltsv_5_mpp	0.502615	0.151658	0.15	COL3A1
finaltsv_5_mpp	0.509574	0.154539	0.2	SF3B1
finaltsv_6_mpp	0.30049	0.0768197	0.142857	NCOA4
finaltsv_6_mpp	0.280126	0.0565655	0.108108	ELL
finaltsv_6_mpp	0.257667	0.0486245	0.0821918	CNOT3
finaltsv_6_mpp	0.348881	0.129315	0.230769	MLLT1
finaltsv_6_mpp	0.308386	0.0846971	0.157895	KMT2C
finaltsv_6_mpp	0.350065	0.154057	0.285714	UBR5
finaltsv_7_mpp	0.153721	0.0106265	0.0462963	FES
finaltsv_7_mpp	0.155267	0.0246481	0.128205	CHD2
finaltsv_7_mpp	0.154052	0.00886644	0.0769231	TP53
finaltsv_7_mpp	0.154275	0.0116661	0.0508475	CD28
finaltsv_7_mpp	0.18154	0.112747	0.3125	BIRC6
finaltsv_7_mpp	0.154857	0.0116699	0.0888889	KIAA1549
finaltsv_7_mpp	0.154829	0.00943874	0.0898876	KIAA1549
finaltsv_8_mpp	0.277396	0.0197995	0.09375	CLTC
finaltsv_8_mpp	0.279103	0.0300973	0.411765	DROSHA
finaltsv_8_mpp	0.281877	0.0343135	0.25	EGFR
finaltsv_8_mpp	0.277526	0.0191405	0.130435	NCOR2
finaltsv_8_mpp	0.278767	0.0292334	0.222222	AXIN2
finaltsv_8_mpp	0.279149	0.0308673	0.25	AXIN2
finaltsv_8_mpp	0.277179	0.0180171	0.0851064	BRD4
finaltsv_8_mpp	0.282953	0.0483017	0.454545	MUC16
finaltsv_8_mpp	0.278339	0.0283981	0.107143	ARNT
finaltsv_8_mpp	0.278732	0.0283204	0.25	SALL4
finaltsv_8_mpp	0.278946	0.0298013	0.210526	ITGAV
finaltsv_8_mpp	0.278725	0.0298492	0.210526	ITGAV
finaltsv_8_mpp	0.277705	0.0196617	0.146341	SF3B1
finaltsv_8_mpp	0.277934	0.0220641	0.153846	REL
finaltsv_8_mpp	0.277582	0.019442	0.107143	POLQ
finaltsv_8_mpp	0.279824	0.0345582	0.285714	IGF2BP2
finaltsv_8_mpp	0.278308	0.0268981	0.142857	FAT4
finaltsv_8_mpp	0.278368	0.0236118	0.1875	TFEB
finaltsv_8_mpp	0.276552	0.0171929	0.103448	EPHA7
finaltsv_8_mpp	0.27601	0.0152065	0.0847458	KLF4
finaltsv_9_mpp	0.234589	0.0867939	0.243902	TP53
finaltsv_9_mpp	0.218332	0.0701666	0.0431655	NTRK1
finaltsv_9_mpp	0.513601	0.167092	0.375	FAM47C
finaltsv_9_mpp	0.200928	0.0379246	0.0634921	NUMA1
finaltsv_9_mpp	0.210256	0.0528384	0.148148	CHD2
finaltsv_9_mpp	0.214378	0.0608249	0.16	MUC16
finaltsv_9_mpp	0.200759	0.0380225	0.0930233	ABL2
finaltsv_9_mpp	0.205644	0.0449008	0.0784314	JAK1
finaltsv_9_mpp	0.198242	0.0342458	0.075	SDC4
finaltsv_9_mpp	0.255337	0.120173	0.4	CLTCL1
finaltsv_9_mpp	0.198931	0.0357307	0.0833333	SETD2
finaltsv_9_mpp	0.221166	0.0758245	0.097561	SMO
finaltsv_10_mpp	0.269342	0.0726207	0.192308	TP53
finaltsv_10_mpp	0.271543	0.0819783	0.0617284	GNAS
finaltsv_10_mpp	0.289425	0.10711	0.285714	EPHA3
finaltsv_10_mpp	0.284319	0.106398	0.25	EGFR
finaltsv_10_mpp	0.29152	0.115686	0.230769	MED12
finaltsv_11_mpp	0.376226	0.116992	0.131579	SMARCA4
finaltsv_11_mpp	0.56367	0.154996	0.4	ARHGAP5
finaltsv_11_mpp	0.531407	0.148896	0.285714	TRIP11
finaltsv_11_mpp	0.391338	0.128673	0.12	TNFRSF14
finaltsv_11_mpp	0.426785	0.13059	0.142857	PAX3
finaltsv_11_mpp	0.536043	0.149905	0.285714	TNFAIP3
finaltsv_11_mpp	0.533074	0.147112	0.285714	TNFAIP3
finaltsv_11_mpp	0.534313	0.151033	0.285714	PCM1
finaltsv_12_mpp	0.26886	0.107599	0.0666667	COL1A1
finaltsv_12_mpp	0.394665	0.183615	0.4	PBRM1
finaltsv_12_mpp	0.363761	0.16416	0.285714	ABL1
finaltsv_12_mpp	0.361767	0.162784	0.285714	ABL1
finaltsv_12_mpp	0.0788045	0.031022	0.0307018	FAM47C
finaltsv_13_mpp	0.560214	0.17301	0.75	TP53
finaltsv_13_mpp	0.412014	0.114444	0.4	NUP214
finaltsv_13_mpp	0.410162	0.11259	0.4	NUP214
finaltsv_13_mpp	0.400835	0.104054	0.210526	PTPRD
finaltsv_14_mpp	0.311622	0.0301978	0.136364	BLM
finaltsv_14_mpp	0.315312	0.0475493	0.25	EPAS1
finaltsv_14_mpp	0.313496	0.0361737	0.1875	EPHA3
finaltsv_14_mpp	0.312557	0.032975	0.176471	PTPN13
finaltsv_14_mpp	0.31046	0.0284621	0.111111	AFF4
finaltsv_14_mpp	0.310684	0.0284985	0.130435	ARHGAP26
finaltsv_15_mpp	0.552463	0.232668	0.214286	STAT5B
finaltsv_15_mpp	0.310458	0.145608	0.142857	TP53
finaltsv_15_mpp	0.404902	0.121695	0.315789	MUC16
finaltsv_15_mpp	0.601933	0.229581	0.4	FUBP1
finaltsv_15_mpp	0.59973	0.233149	0.4	FUBP1
finaltsv_15_mpp	0.479349	0.212975	0.181818	KMT2C
finaltsv_15_mpp	0.477643	0.22892	0.136364	JAZF1
finaltsv_15_mpp	0.552031	0.229725	0.2	EGFR
finaltsv_16_mpp	0.325332	0.156992	0.222222	BRAF
finaltsv_16_mpp	0.307548	0.152218	0.191781	CNTNAP2
finaltsv_16_mpp	0.318588	0.152142	0.198113	CSMD3
finaltsv_16_mpp	0.27675	0.112068	0.291469	CTNND2
finaltsv_16_mpp	0.283669	0.0659463	0.160584	MUC16
finaltsv_16_mpp	0.320036	0.124534	0.121212	PTPRB
finaltsv_16_mpp	0.25932	0.134051	0.184971	PTPRC
finaltsv_16_mpp	0.190109	0.148049	0.136095	RGS7
finaltsv_16_mpp	0.274467	0.12658	0.292818	ROS1
finaltsv_16_mpp	0.232542	0.0358315	0.158879	TP53
finaltsv_16_mpp	0.134318	0.0856729	0.0420842	ALK
finaltsv_16_mpp	0.112191	0.0819666	0.036	BIVM-ERCC5,ERCC5
finaltsv_16_mpp	0.320525	0.143013	0.21134	COL3A1
finaltsv_16_mpp	0.157738	0.0870877	0.0677083	FANCE
finaltsv_16_mpp	0.277374	0.130014	0.117647	NCOR2
finaltsv_16_mpp	0.276721	0.135386	0.114286	NCOR2
finaltsv_17_mpp	0.137834	0.0831071	0.0869565	COL2A1
finaltsv_17_mpp	0.104909	0.0744247	0.0629921	JAK1
finaltsv_17_mpp	0.177236	0.0790757	0.109091	TLX3
finaltsv_17_mpp	0.0583005	0.0115478	0.00790514	EGFR
finaltsv_17_mpp	0.325762	0.18933	0.302703	EGFR
finaltsv_17_mpp	0.123161	0.0833052	0.119658	DDX3X
finaltsv_17_mpp	0.0578317	0.00587547	0.0205479	SPECC1
finaltsv_17_mpp	0.232513	0.132574	0.285714	SMARCE1
finaltsv_17_mpp	0.229716	0.126866	0.285714	SMARCE1
finaltsv_17_mpp	0.0576254	0.00948132	0.00693241	STAT5B
finaltsv_17_mpp	0.225677	0.0420004	0.208955	TP53
finaltsv_17_mpp	0.0966937	0.0689235	0.0952381	ZNF429
finaltsv_17_mpp	0.057701	0.00741982	0.0204778	ERCC2
finaltsv_17_mpp	0.0643927	0.0312258	0.0251572	PAX7
finaltsv_17_mpp	0.0644764	0.030876	0.025	PAX7
finaltsv_17_mpp	0.0602315	0.0179637	0.0239651	MUC4
finaltsv_17_mpp	0.0581931	0.00820221	0.0325203	NOTCH1
finaltsv_17_mpp	0.057986	0.00699379	0.0232558	PTPRD
finaltsv_18_mpp	0.291793	0.192641	0.15873	PIK3CA
finaltsv_18_mpp	0.487682	0.0776461	0.321168	EGFR
finaltsv_18_mpp	0.483657	0.0844164	0.301724	EGFR
finaltsv_18_mpp	0.0900667	0.0144907	0.0195312	ZFHX3
finaltsv_18_mpp	0.0903725	0.0148257	0.0285714	CREB1
finaltsv_18_mpp	0.100214	0.0554217	0.0588235	CBLB
finaltsv_18_mpp	0.129629	0.10786	0.105882	ROBO2
finaltsv_18_mpp	0.0956769	0.0398479	0.0428571	KMT2C
finaltsv_18_mpp	0.0910282	0.0153738	0.0377358	UBR5
finaltsv_18_mpp	0.0895591	0.0129262	0.0242718	TNC
finaltsv_18_mpp	0.0893547	0.0116258	0.0206186	TNC
finaltsv_19_mpp	0.0726922	0.0352687	0.0504202	TRIM33
finaltsv_19_mpp	0.0740993	0.0302848	0.0374332	PAX3
finaltsv_19_mpp	0.0867093	0.0396904	0.0711297	EGFR
finaltsv_19_mpp	0.0631813	0.0206832	0.0294118	FES
finaltsv_19_mpp	0.0673107	0.023954	0.0449438	BRD4
finaltsv_19_mpp	0.0824671	0.0372896	0.0648148	ARHGEF10
finaltsv_19_mpp	0.069665	0.0304018	0.0277778	BTK
finaltsv_19_mpp	0.0699521	0.0314714	0.0462963	BCORL1
finaltsv_19_mpp	0.0762255	0.0461288	0.108108	ATRX
finaltsv_20_mpp	0.394705	0.180838	0.263889	PTPRC
finaltsv_20_mpp	0.321452	0.201161	0.23445	ACVR1
finaltsv_20_mpp	0.362414	0.260069	0.18543	ITGAV
finaltsv_20_mpp	0.4706	0.238981	0.444444	MAP3K1
finaltsv_20_mpp	0.573601	0.205411	0.404814	FAM135B
finaltsv_20_mpp	0.345049	0.162175	0.142029	ANK1
finaltsv_20_mpp	0.561979	0.193974	0.385965	CNTRL
finaltsv_20_mpp	0.610087	0.257589	0.302158	PTPRD
finaltsv_20_mpp	0.259124	0.138947	0.102804	A1CF
finaltsv_20_mpp	0.110316	0.0781011	0.0431034	TET1
finaltsv_20_mpp	0.356872	0.16919	0.190476	SETD1B
finaltsv_20_mpp	0.0766352	0.0499383	0.0386266	ERBB3
finaltsv_20_mpp	0.0519151	0.0184765	0.0290698	BLM
finaltsv_20_mpp	0.214864	0.0418507	0.115152	SPEN
finaltsv_20_mpp	0.155604	0.135874	0.0645161	COL3A1
finaltsv_20_mpp	0.454614	0.260616	0.208955	DNMT3A
finaltsv_20_mpp	0.240105	0.139181	0.0963855	TFRC
finaltsv_20_mpp	0.334168	0.1465	0.17033	PBRM1
finaltsv_20_mpp	0.110578	0.0863005	0.041958	EPHA3
finaltsv_20_mpp	0.0580853	0.0315702	0.0128205	TET2
finaltsv_20_mpp	0.0736923	0.0523622	0.019802	TET2
finaltsv_20_mpp	0.339649	0.214373	0.147303	FAT4
finaltsv_20_mpp	0.111051	0.0831396	0.0470297	DROSHA
finaltsv_20_mpp	0.0631865	0.0392339	0.020202	POU5F1
finaltsv_20_mpp	0.109602	0.0881327	0.04	MET
finaltsv_20_mpp	0.0955658	0.0724625	0.030303	PABPC1
finaltsv_20_mpp	0.328721	0.191378	0.371429	ATP2B3
finaltsv_20_mpp	0.20177	0.119587	0.105263	MYH9
finaltsv_20_mpp	0.201378	0.121118	0.105263	MYH9
finaltsv_21_mpp	0.115844	0.0386883	0.162162	TP53
finaltsv_21_mpp	0.114788	0.0463414	0.09375	EGFR
finaltsv_21_mpp	0.115876	0.0432777	0.110169	ARID2
finaltsv_22_mpp	0.271009	0.196055	0.213483	PTPN13
finaltsv_22_mpp	0.0606945	0.0201046	0.015544	UBR5
finaltsv_22_mpp	0.0585578	0.0167689	0.0206186	ERBB3
finaltsv_22_mpp	0.0569913	0.0133664	0.0167364	FOXO1
finaltsv_22_mpp	0.0527132	0.0135995	0.0163043	NTRK3
finaltsv_22_mpp	0.0708562	0.0452225	0.057971	FUBP1
finaltsv_22_mpp	0.0611328	0.0196053	0.0228571	ALK
finaltsv_22_mpp	0.067407	0.0323979	0.0384615	BIRC6
finaltsv_22_mpp	0.0561326	0.0130859	0.0110497	PRDM1
finaltsv_23_mpp	0.0765379	0.0293665	0.034188	TP53
finaltsv_23_mpp	0.301143	0.0882833	0.267241	TP53
finaltsv_23_mpp	0.166369	0.0901125	0.116071	KIT
finaltsv_23_mpp	0.108447	0.0551155	0.045614	IRS4
finaltsv_23_mpp	0.105884	0.0522531	0.0414938	FAM47C
finaltsv_23_mpp	0.110408	0.0741573	0.0720721	DDX3X
finaltsv_23_mpp	0.107987	0.0548198	0.0438596	GATA1
finaltsv_23_mpp	0.0967814	0.042726	0.027027	PTPRB
finaltsv_23_mpp	0.120972	0.0553567	0.111111	LYL1
finaltsv_23_mpp	0.0587106	0.0160301	0.0198676	PRKACA
finaltsv_23_mpp	0.0985221	0.0453623	0.0208333	BCL9
finaltsv_23_mpp	0.120946	0.0552937	0.0714286	ZNRF3
finaltsv_23_mpp	0.235566	0.198895	0.4	SOX2
finaltsv_23_mpp	0.155847	0.119301	0.16	LEF1
finaltsv_23_mpp	0.0674795	0.0252371	0.00808625	BCORL1
finaltsv_24_mpp	0.20947	0.0340302	0.0943396	CDH1
finaltsv_24_mpp	0.0568985	0.0233416	0.042735	CHD4
finaltsv_24_mpp	0.0514179	0.00969094	0.00966184	DDX5
finaltsv_24_mpp	0.0521635	0.00593432	0.0238095	DDX5
finaltsv_24_mpp	0.0549243	0.0191756	0.0337079	XPO1
finaltsv_24_mpp	0.0545627	0.0164765	0.0337079	XPO1
finaltsv_24_mpp	0.0552054	0.0210751	0.0298507	HMGA1
finaltsv_24_mpp	0.0525119	0.0095268	0.0254777	NRG1
finaltsv_25_mpp	0.000529494	0.00470873	0	BLM
finaltsv_25_mpp	0.000496578	0.00148387	0	ROBO2
finaltsv_25_mpp	0.000574133	0.00920662	0	RAD21
finaltsv_25_mpp	0.000489286	0.000572406	0	CCNB1IP1
finaltsv_25_mpp	0.000531727	0.00492193	0	USP8
finaltsv_25_mpp	0.000580938	0.00855058	0	MYO5A
finaltsv_25_mpp	0.000539609	0.00536568	0	BRIP1
finaltsv_25_mpp	0.000521819	0.00394411	0	MTOR
finaltsv_25_mpp	0.000518264	0.00363392	0	MTOR
finaltsv_25_mpp	0.000554458	0.00529984	0.00775194	FANCD2
finaltsv_25_mpp	0.00055887	0.00764951	0	N4BP2
finaltsv_25_mpp	0.000519485	0.00373677	0	N4BP2
finaltsv_25_mpp	0.000552277	0.00702685	0	PIM1
finaltsv_25_mpp	0.000482172	0.000305161	0	CUX1
finaltsv_25_mpp	0.000519726	0.00376699	0	STAG2
finaltsv_26_mpp	0.0684583	0.0315241	0.0357143	FAT3
finaltsv_26_mpp	0.0796676	0.0440275	0.0925926	SPECC1
finaltsv_26_mpp	0.0800848	0.0440503	0.0925926	SPECC1
finaltsv_26_mpp	0.3945	0.1129	0.293173	EGFR
finaltsv_26_mpp	0.186668	0.0644004	0.15142	TP53
finaltsv_26_mpp	0.0602216	0.0126944	0.0206186	SS18
finaltsv_26_mpp	0.0668007	0.0286699	0.0190476	CDC73
finaltsv_26_mpp	0.0872472	0.0561881	0.108108	U2AF1
finaltsv_26_mpp	0.0635169	0.019804	0.019084	AFF1
finaltsv_26_mpp	0.0618981	0.0176936	0.0174419	NSD1
finaltsv_26_mpp	0.0647836	0.023753	0.0245902	TSC1
finaltsv_27_mpp	0.0760889	0.0233619	0.027027	MAML2
finaltsv_27_mpp	0.0688343	0.0156572	0.0242424	NCOR2
finaltsv_27_mpp	0.131505	0.137637	0.162791	LRP1B
finaltsv_27_mpp	0.0736084	0.0210676	0.0144928	ITGAV
finaltsv_27_mpp	0.0808766	0.0318226	0.043956	XPO1
finaltsv_27_mpp	0.0814335	0.0411806	0.0629921	RSPO2
finaltsv_27_mpp	0.0808924	0.0418842	0.0410959	CNTRL
finaltsv_27_mpp	0.0755248	0.0228643	0.0201342	IRS4
finaltsv_27_mpp	0.075826	0.0238541	0.0211268	IRS4
finaltsv_27_mpp	0.0778141	0.025718	0.0304569	FOXO4
finaltsv_28_mpp	0.209741	0.0427349	0.107143	CBLB
finaltsv_28_mpp	0.0569232	0.0259487	0.0639535	EGFR
finaltsv_28_mpp	0.056174	0.025267	0.0621469	EGFR
finaltsv_28_mpp	0.100063	0.0697999	0.0714286	STAG2
finaltsv_28_mpp	0.0498427	0.00751321	0.0140845	DDB2
finaltsv_28_mpp	0.0509987	0.00918582	0.0233463	PTPRB
finaltsv_28_mpp	0.0515946	0.0106625	0.0263158	BRCA2
finaltsv_28_mpp	0.0505115	0.00917531	0.0186047	CRTC3
finaltsv_28_mpp	0.101792	0.0788162	0.09375	FUS
finaltsv_28_mpp	0.0540784	0.0198517	0.0533333	SPECC1
finaltsv_28_mpp	0.0541738	0.0198401	0.0533333	SPECC1
finaltsv_28_mpp	0.0611213	0.049798	0.1	RAD21
finaltsv_28_mpp	0.0599038	0.0394263	0.019305	EXT1
finaltsv_28_mpp	0.0506627	0.00614841	0.0175439	NCOA2
finaltsv_29_mpp	0.127466	0.106804	0.0909091	LMNA
finaltsv_29_mpp	0.0907232	0.0242298	0.0487805	ARHGEF12
finaltsv_29_mpp	0.0972887	0.0396748	0.0305344	ERBB2
finaltsv_29_mpp	0.0951252	0.0323013	0.0505051	SETBP1
finaltsv_29_mpp	0.162106	0.139492	0.1875	IDH1
finaltsv_29_mpp	0.165494	0.141248	0.153846	DCTN1
finaltsv_29_mpp	0.198509	0.171691	0.333333	MAP3K1
finaltsv_29_mpp	0.101152	0.0474273	0.0357143	HEY1
finaltsv_29_mpp	0.101101	0.0467111	0.0357143	HEY1
finaltsv_29_mpp	0.0965785	0.0373246	0.0481928	CDKN2A
finaltsv_30_mpp	0.000535238	0.00177414	0	ERG
finaltsv_30_mpp	0.000601748	0.00802796	0	ARHGEF12
finaltsv_30_mpp	0.000609698	0.00919156	0	CASC5
finaltsv_30_mpp	0.000571725	0.00532357	0	SMARCA4
finaltsv_30_mpp	0.000576324	0.0051578	0.00395257	CIC
finaltsv_30_mpp	0.000575701	0.00325401	0.016129	SH3GL1
finaltsv_30_mpp	0.000524962	0.000437408	0.00355872	MUC16
finaltsv_30_mpp	0.000522992	0.000500818	0	MUC16
finaltsv_30_mpp	0.000611418	0.00932017	0	EIF4A2
finaltsv_30_mpp	0.000563281	0.00421195	0.00332226	SETD2
finaltsv_30_mpp	0.000581376	0.00631943	0	FAT1
finaltsv_30_mpp	0.000586299	0.00685368	0	WHSC1
finaltsv_30_mpp	0.000558674	0.00353402	0	FGFR1
finaltsv_30_mpp	0.000570161	0.00520228	0	WNK2
finaltsv_30_mpp	0.000568345	0.00459396	0	EIF1AX
finaltsv_30_mpp	0.000629107	0.00968177	0	ATRX
finaltsv_30_mpp	0.000534061	0.00134983	0	ATRX
finaltsv_31_mpp	0.972258	0.0272759	0.677824	EGFR
finaltsv_31_mpp	0.0943854	0.112054	0.166667	HNF1A
finaltsv_31_mpp	0.0593427	0.0100178	0.011194	SETD1B
finaltsv_31_mpp	0.0634045	0.0147825	0.0365854	LCP1
finaltsv_31_mpp	0.0807991	0.0643742	0.285714	NCOR1
finaltsv_31_mpp	0.0772901	0.0835924	0.125	AFF3
finaltsv_31_mpp	0.0626172	0.0155984	0.027972	ALK
finaltsv_31_mpp	0.0688407	0.0298953	0.0882353	CACNA1D
finaltsv_31_mpp	0.0657779	0.0236286	0.0566038	PDGFRA
finaltsv_31_mpp	0.0595814	0.0103272	0.0114068	KMT2C
finaltsv_31_mpp	0.101872	0.144132	0.148148	RAC1
finaltsv_31_mpp	0.063013	0.0193979	0.0366972	ZMYM3
finaltsv_1_nompp	0.883585	0.106795	0.75	ATR
finaltsv_1_nompp	0.866544	0.127512	0.666667	KAT6B
finaltsv_1_nompp	0.878965	0.114125	1	NUTM2B
finaltsv_1_nompp	0.818595	0.163381	0.333333	ATM
finaltsv_1_nompp	0.877682	0.11631	1	FAT3
finaltsv_1_nompp	0.755932	0.192628	0.181818	CLIP1
finaltsv_1_nompp	0.839886	0.148701	0.4	HIF1A
finaltsv_1_nompp	0.815385	0.165894	0.333333	HIF1A
finaltsv_1_nompp	0.848328	0.138022	0.4	TSHR
finaltsv_1_nompp	0.835788	0.152355	0.4	MUC16
finaltsv_1_nompp	0.832511	0.15279	0.375	NTRK1
finaltsv_1_nompp	0.65913	0.199867	0.2	SKI
finaltsv_1_nompp	0.834272	0.150803	0.375	CAMTA1
finaltsv_1_nompp	0.87664	0.114988	1	FUBP1
finaltsv_1_nompp	0.86333	0.127686	0.5	SRC
finaltsv_1_nompp	0.8547	0.139703	0.666667	DGCR8
finaltsv_1_nompp	0.866121	0.127756	0.666667	CUL3
finaltsv_1_nompp	0.853749	0.137621	0.5	POLQ
finaltsv_1_nompp	0.548854	0.167994	0.173913	FBLN2
finaltsv_1_nompp	0.836086	0.151406	0.4	FBLN2
finaltsv_1_nompp	0.818438	0.163966	0.333333	FBLN2
finaltsv_1_nompp	0.892006	0.0971622	1	TGFBR2
finaltsv_1_nompp	0.867484	0.127226	1	FAT4
finaltsv_1_nompp	0.813846	0.17442	0.333333	PDGFRA
finaltsv_1_nompp	0.850845	0.142632	0.428571	NSD1
finaltsv_1_nompp	0.827852	0.162476	0.4	CSMD3
finaltsv_1_nompp	0.854968	0.138158	0.5	PCM1
finaltsv_1_nompp	0.884239	0.106443	0.75	ARHGEF10
finaltsv_1_nompp	0.817438	0.1637	0.333333	FGFR1
finaltsv_1_nompp	0.83485	0.151015	0.375	KAT6A
finaltsv_1_nompp	0.871983	0.121012	1	BTK
finaltsv_1_nompp	0.833075	0.156469	0.285714	WAS
finaltsv_2_nompp	0.942161	0.0604175	1	NF1
finaltsv_2_nompp	0.942332	0.0612546	1	MLLT1
finaltsv_2_nompp	0.941946	0.062198	1	NFE2L2
finaltsv_3_nompp	0.690572	0.0909387	0.666667	KMT2D
finaltsv_3_nompp	0.683234	0.0835089	0.428571	KMT2D
finaltsv_3_nompp	0.673537	0.0818012	0.272727	AKT1
finaltsv_3_nompp	0.665217	0.0769769	0.3	COL1A1
finaltsv_3_nompp	0.697112	0.0954116	1	CSF3R
finaltsv_3_nompp	0.69739	0.0963385	1	EP300
finaltsv_3_nompp	0.697945	0.0967135	1	EP300
finaltsv_3_nompp	0.667499	0.0805371	0.333333	FBLN2
finaltsv_3_nompp	0.6699	0.0801254	0.428571	RET
finaltsv_3_nompp	0.668832	0.0774532	0.428571	RET
finaltsv_3_nompp	0.676287	0.0771455	0.666667	KAT6B
finaltsv_3_nompp	0.676361	0.0786229	0.666667	KAT6B
finaltsv_3_nompp	0.664113	0.0785896	0.285714	KAT6B
finaltsv_3_nompp	0.675269	0.0776562	0.357143	HRAS
finaltsv_3_nompp	0.697227	0.0963056	1	LRIG3
finaltsv_3_nompp	0.668696	0.0755	0.5	CIITA
finaltsv_3_nompp	0.671367	0.0790853	0.5	FUS
finaltsv_3_nompp	0.664856	0.0762255	0.3	MAF
finaltsv_3_nompp	0.676153	0.0797536	0.666667	BRCA1
finaltsv_3_nompp	0.6777	0.0829534	0.6	SETBP1
finaltsv_3_nompp	0.675374	0.0811596	0.6	SETBP1
finaltsv_3_nompp	0.680306	0.0829507	0.75	SMAD2
finaltsv_3_nompp	0.667423	0.0783285	0.333333	MLLT1
finaltsv_3_nompp	0.697241	0.0967927	1	VAV1
finaltsv_3_nompp	0.653126	0.065801	0.222222	SPEN
finaltsv_3_nompp	0.67616	0.0781521	0.363636	PAX7
finaltsv_3_nompp	0.676619	0.0790305	0.666667	PTPRT
finaltsv_3_nompp	0.690593	0.0917958	1	LRP1B
finaltsv_3_nompp	0.671856	0.0815558	0.4	MYCN
finaltsv_3_nompp	0.691369	0.0923916	1	ITGAV
finaltsv_3_nompp	0.692187	0.0931523	1	ITGAV
finaltsv_3_nompp	0.662158	0.0770712	0.25	EPAS1
finaltsv_3_nompp	0.666786	0.0773208	0.4	CTNNA2
finaltsv_3_nompp	0.669998	0.0759227	0.5	MB21D2
finaltsv_3_nompp	0.659875	0.0748675	0.222222	MYD88
finaltsv_3_nompp	0.69179	0.0901156	1	KDR
finaltsv_3_nompp	0.691797	0.0922727	1	AFF1
finaltsv_3_nompp	0.691903	0.0925251	1	MLLT4
finaltsv_3_nompp	0.672839	0.0769595	0.6	KIAA1549
finaltsv_3_nompp	0.670761	0.0769053	0.5	BRAF
finaltsv_3_nompp	0.697903	0.0967953	1	FAM135B
finaltsv_3_nompp	0.670552	0.0777561	0.5	FGFR1
finaltsv_3_nompp	0.675304	0.0772551	0.666667	CD274
finaltsv_3_nompp	0.697002	0.0955561	1	IRS4
finaltsv_3_nompp	0.665409	0.0733658	0.25	FLNA
finaltsv_4_nompp	0.937929	0.0409217	0.6	KMT2D
finaltsv_4_nompp	0.939743	0.0378136	1	ZFHX3
finaltsv_4_nompp	0.936195	0.0469561	0.4	CIC
finaltsv_4_nompp	0.934397	0.0529797	0.4	DDB2
finaltsv_4_nompp	0.93814	0.041492	0.6	MAML2
finaltsv_4_nompp	0.936545	0.047398	0.5	FLT3
finaltsv_4_nompp	0.935844	0.0491168	0.5	FLT3
finaltsv_4_nompp	0.934369	0.0493036	0.666667	FES
finaltsv_4_nompp	0.939241	0.038262	1	RMI2
finaltsv_4_nompp	0.936736	0.0471192	0.4	FUS
finaltsv_4_nompp	0.938886	0.0392843	0.5	JAK3
finaltsv_4_nompp	0.939366	0.0395507	1	MUC16
finaltsv_4_nompp	0.938941	0.0385885	0.666667	MUC16
finaltsv_4_nompp	0.935314	0.0485929	0.333333	THRAP3
finaltsv_4_nompp	0.940931	0.0338093	0.714286	WWTR1
finaltsv_4_nompp	0.939752	0.0373289	1	CACNA1D
finaltsv_4_nompp	0.920771	0.0847021	0.214286	FLT4
finaltsv_4_nompp	0.9392	0.0393503	1	UBR5
finaltsv_4_nompp	0.937037	0.0446428	0.4	KAT6A
finaltsv_4_nompp	0.937034	0.0452684	0.4	TNC
finaltsv_4_nompp	0.940171	0.0364382	1	ABL1
finaltsv_4_nompp	0.934177	0.0511815	0.6	FLNA
finaltsv_4_nompp	0.940048	0.0363303	1	BCOR
finaltsv_4_nompp	0.934451	0.0536778	0.375	KDM5C
finaltsv_5_nompp	0.54204	0.135917	0.357143	NF1
finaltsv_5_nompp	0.542367	0.13626	0.354839	TP53
finaltsv_5_nompp	0.690009	0.106443	0.772727	CRTC1
finaltsv_5_nompp	0.549127	0.143294	0.2	NOTCH2
finaltsv_5_nompp	0.536427	0.134998	0.13253	PTPRC
finaltsv_5_nompp	0.554887	0.128132	0.555556	PBRM1
finaltsv_5_nompp	0.498824	0.12037	0.230769	PML
finaltsv_5_nompp	0.527326	0.126858	0.310345	CHD2
finaltsv_5_nompp	0.532195	0.139994	0.5	RBM10
finaltsv_6_nompp	0.484333	0.133155	0.4	TPR
finaltsv_6_nompp	0.508875	0.148962	0.666667	LRP1B
finaltsv_6_nompp	0.41001	0.0841795	0.15	PDGFRA
finaltsv_6_nompp	0.346743	0.0799512	0.0869565	FLT4
finaltsv_6_nompp	0.430676	0.0894698	0.2	NRG1
finaltsv_6_nompp	0.507985	0.149441	0.666667	JAK2
finaltsv_6_nompp	0.45487	0.104218	0.25	WNK2
finaltsv_6_nompp	0.460507	0.116986	0.285714	ATRX
finaltsv_7_nompp	0.316807	0.147238	0.333333	RNF213
finaltsv_7_nompp	0.316122	0.147975	0.333333	RNF213
finaltsv_7_nompp	0.256363	0.0410396	0.0930233	ATP1A1
finaltsv_7_nompp	0.254823	0.0404474	0.0888889	PRDM2
finaltsv_7_nompp	0.267542	0.0438806	0.133333	IDH1
finaltsv_7_nompp	0.384387	0.225327	0.666667	GATA2
finaltsv_7_nompp	0.28695	0.0835299	0.214286	ATR
finaltsv_7_nompp	0.291445	0.0944115	0.230769	ARHGAP26
finaltsv_7_nompp	0.274589	0.0572282	0.285714	STAG2
finaltsv_8_nompp	0.283805	0.0277028	0.114286	CLTC
finaltsv_8_nompp	0.285458	0.0353091	0.133333	DROSHA
finaltsv_8_nompp	0.326319	0.114134	0.333333	EGFR
finaltsv_8_nompp	0.280668	0.0179192	0.107143	TCF7L2
finaltsv_8_nompp	0.29214	0.0605359	0.4	PPFIBP1
finaltsv_8_nompp	0.285973	0.0369944	0.2	KMT2D
finaltsv_8_nompp	0.284801	0.0265145	0.176471	ZNF384
finaltsv_8_nompp	0.289551	0.0486782	0.5	NBEA
finaltsv_8_nompp	0.282527	0.0227138	0.153846	PER1
finaltsv_8_nompp	0.282156	0.0213321	0.153846	PER1
finaltsv_8_nompp	0.281904	0.0203191	0.09375	ATP1A1
finaltsv_8_nompp	0.284705	0.0305983	0.166667	RANBP2
finaltsv_8_nompp	0.284529	0.0303981	0.153846	MSH6
finaltsv_8_nompp	0.285762	0.0344172	0.181818	ATR
finaltsv_8_nompp	0.284749	0.0313092	0.153846	EPHA3
finaltsv_8_nompp	0.284916	0.0350575	0.12	CDH10
finaltsv_8_nompp	0.286279	0.0402681	0.15	CSMD3
finaltsv_8_nompp	0.286841	0.0405109	0.230769	PLAG1
finaltsv_8_nompp	0.284534	0.0291903	0.153846	TNC
finaltsv_8_nompp	0.287143	0.0425044	0.214286	IRS4
finaltsv_8_nompp	0.285368	0.0372122	0.125	BCOR
finaltsv_8_nompp	0.285068	0.0361942	0.166667	MED12
finaltsv_9_nompp	0.390283	0.185379	0.294118	TP53
finaltsv_9_nompp	0.421321	0.281407	0.159236	NTRK1
finaltsv_9_nompp	0.825721	0.104698	0.494382	FAM47C
finaltsv_9_nompp	0.21607	0.0892665	0.107143	POLG
finaltsv_9_nompp	0.357281	0.251713	0.155556	BCL9
finaltsv_10_nompp	0.310849	0.0510844	0.2	CPEB3
finaltsv_10_nompp	0.316973	0.0706378	0.285714	NF1
finaltsv_10_nompp	0.305878	0.0379417	0.136364	CACNA1D
finaltsv_10_nompp	0.299321	0.0346781	0.0952381	SMO
finaltsv_10_nompp	0.300115	0.0344812	0.0952381	SMO
finaltsv_10_nompp	0.312504	0.0630366	0.333333	FAM47C
finaltsv_11_nompp	0.240871	0.0201015	0.128571	SMARCA4
finaltsv_11_nompp	0.239382	0.0207402	0.0731707	TCF7L2
finaltsv_11_nompp	0.254904	0.0829367	0.5	ERC1
finaltsv_11_nompp	0.240741	0.0217	0.128205	FOXO1
finaltsv_11_nompp	0.24556	0.0473838	0.222222	LCP1
finaltsv_11_nompp	0.242685	0.0283406	0.166667	KDR
finaltsv_11_nompp	0.243181	0.0401745	0.0961538	CARD11
finaltsv_11_nompp	0.240361	0.0213298	0.0967742	FAM135B
finaltsv_11_nompp	0.249505	0.0666348	0.4	ATRX
finaltsv_13_nompp	0.453535	0.187791	0.607143	TP53
finaltsv_13_nompp	0.491632	0.207042	0.666667	PPFIBP1
finaltsv_13_nompp	0.436479	0.203973	0.2	CDC73
finaltsv_13_nompp	0.506255	0.214167	0.375	BCOR
finaltsv_14_nompp	0.429318	0.18568	0.1875	CAMTA1
finaltsv_15_nompp	0.207761	0.0425558	0.176471	KRAS
finaltsv_15_nompp	0.206687	0.0380074	0.157895	COL2A1
finaltsv_15_nompp	0.196721	0.0265562	0.0666667	DNM2
finaltsv_15_nompp	0.207587	0.0243546	0.128114	PDE4DIP
finaltsv_15_nompp	0.207492	0.0246939	0.128205	PDE4DIP
finaltsv_15_nompp	0.209616	0.0345299	0.160714	ARID1B
finaltsv_15_nompp	0.204381	0.0269003	0.125	CNTRL
finaltsv_16_nompp	0.342779	0.152606	0.162162	BRAF
finaltsv_16_nompp	0.361852	0.200511	0.21147	CNTNAP2
finaltsv_16_nompp	0.429884	0.121643	0.311111	CSMD3
finaltsv_16_nompp	0.301959	0.130644	0.299735	CTNND2
finaltsv_16_nompp	0.372719	0.0470059	0.195122	MUC16
finaltsv_16_nompp	0.355434	0.163254	0.166667	PTPRB
finaltsv_16_nompp	0.309279	0.144415	0.251799	PTPRC
finaltsv_16_nompp	0.257847	0.215284	0.121693	RGS7
finaltsv_16_nompp	0.333447	0.164762	0.326797	ROS1
finaltsv_16_nompp	0.237092	0.0575191	0.136986	TP53
finaltsv_16_nompp	0.214488	0.111051	0.06	AKAP9
finaltsv_16_nompp	0.168681	0.103111	0.0416667	ARHGAP5
finaltsv_16_nompp	0.171058	0.103699	0.0428571	ARHGAP5
finaltsv_16_nompp	0.256643	0.0386383	0.126437	FAT3
finaltsv_16_nompp	0.0617711	0.0188355	0.0120482	FKBP9
finaltsv_16_nompp	0.234612	0.0934047	0.0736196	KMT2C
finaltsv_16_nompp	0.354638	0.174762	0.179856	KMT2D
finaltsv_16_nompp	0.067115	0.0257363	0.0330579	WHSC1
finaltsv_16_nompp	0.314757	0.132975	0.173913	ZCCHC8
finaltsv_17_nompp	0.221581	0.099451	0.145455	COL2A1
finaltsv_17_nompp	0.266429	0.0994386	0.156863	JAK1
finaltsv_17_nompp	0.294439	0.107018	0.246914	TLX3
finaltsv_17_nompp	0.345497	0.131075	0.731481	EGFR
finaltsv_17_nompp	0.175154	0.123198	0.145833	DDX3X
finaltsv_17_nompp	0.0789267	0.0411487	0.0615385	EED
finaltsv_17_nompp	0.0781594	0.0395927	0.0615385	EED
finaltsv_17_nompp	0.0677102	0.0108814	0.0361446	TBX3
finaltsv_17_nompp	0.0684686	0.0161966	0.0159574	BIVM-ERCC5,ERCC5
finaltsv_17_nompp	0.074045	0.0312948	0.0266667	NOTCH2
finaltsv_17_nompp	0.176242	0.116137	0.181818	SFPQ
finaltsv_17_nompp	0.0662591	0.00797533	0.0164835	NSD1
finaltsv_17_nompp	0.147058	0.107389	0.117647	ARID1B
finaltsv_17_nompp	0.14713	0.105054	0.117647	ARID1B
finaltsv_17_nompp	0.0721591	0.0279897	0.025974	NDRG1
finaltsv_17_nompp	0.068641	0.0141476	0.0333333	MLLT3
finaltsv_18_nompp	0.196902	0.13473	0.115789	PIK3CA
finaltsv_18_nompp	0.462823	0.222652	0.222222	EGFR
finaltsv_18_nompp	0.454058	0.219546	0.234323	EGFR
finaltsv_18_nompp	0.0622147	0.0199555	0.0606061	PTEN
finaltsv_18_nompp	0.0594566	0.0112306	0.0113379	ZBTB16
finaltsv_18_nompp	0.0620082	0.0198655	0.0331126	ARHGEF12
finaltsv_18_nompp	0.059467	0.0082217	0.0119048	BRD4
finaltsv_18_nompp	0.0598857	0.0117003	0.0206612	EML4
finaltsv_18_nompp	0.0593186	0.00889057	0.0138249	CACNA1D
finaltsv_18_nompp	0.0596949	0.0100935	0.0272374	POU5F1
finaltsv_19_nompp	0.127618	0.0472979	0.118577	TRIM33
finaltsv_19_nompp	0.137728	0.0479505	0.126761	PAX3
finaltsv_19_nompp	0.128517	0.0369103	0.1	EGFR
finaltsv_19_nompp	0.108345	0.0347423	0.0430108	FGFR2
finaltsv_19_nompp	0.105969	0.035135	0.0454545	KMT2D
finaltsv_19_nompp	0.101618	0.0354647	0.0384615	SMARCD1
finaltsv_19_nompp	0.0947352	0.0361064	0.045977	MAP2K1
finaltsv_19_nompp	0.0741875	0.0306316	0.0174419	CDH11
finaltsv_19_nompp	0.141712	0.0629373	0.162162	SMAD4
finaltsv_19_nompp	0.104202	0.035682	0.034188	TRIM24
finaltsv_19_nompp	0.10282	0.037618	0.0380952	STAG2
finaltsv_19_nompp	0.130685	0.0475258	0.232143	FLNA
finaltsv_20_nompp	0.231837	0.10331	0.194313	PTPRC
finaltsv_20_nompp	0.0973278	0.0576474	0.0323887	ACVR1
finaltsv_20_nompp	0.112684	0.0775726	0.0677966	ITGAV
finaltsv_20_nompp	0.213019	0.159909	0.333333	MAP3K1
finaltsv_20_nompp	0.111877	0.0705935	0.050885	FAM135B
finaltsv_20_nompp	0.113975	0.0676144	0.0529595	ANK1
finaltsv_20_nompp	0.243227	0.112718	0.215909	CNTRL
finaltsv_20_nompp	0.550363	0.09755	0.4	PTPRD
finaltsv_20_nompp	0.0574902	0.0126902	0.00611995	FAS
finaltsv_20_nompp	0.0711959	0.024581	0.026738	KMT2D
finaltsv_20_nompp	0.110441	0.0683292	0.046832	JUN
finaltsv_20_nompp	0.091081	0.0500361	0.0434783	FANCD2
finaltsv_20_nompp	0.109441	0.0582048	0.0882353	FGFR3
finaltsv_20_nompp	0.0793455	0.0372354	0.026738	PTPRK
finaltsv_20_nompp	0.0800521	0.0391123	0.0265957	PTPRK
finaltsv_20_nompp	0.0871667	0.0481144	0.031746	EPHA7
finaltsv_20_nompp	0.128261	0.0994588	0.0935252	CSMD3
finaltsv_20_nompp	0.103734	0.0707843	0.0540541	DCAF12L2
finaltsv_20_nompp	0.0973201	0.0590454	0.0323887	BCORL1
finaltsv_20_nompp	0.106607	0.0721797	0.060423	BCOR
finaltsv_20_nompp	0.385521	0.212826	0.298507	ERCC4
finaltsv_20_nompp	0.0725535	0.0251112	0.0490798	MAP2K4
finaltsv_20_nompp	0.217978	0.139685	0.183333	AXIN2
finaltsv_21_nompp	0.114031	0.0713063	0.0923077	TP53
finaltsv_21_nompp	0.254965	0.149807	0.169444	EGFR
finaltsv_21_nompp	0.0840431	0.0670752	0.0487805	FOXA1
finaltsv_21_nompp	0.0460447	0.0200558	0.015	NIN
finaltsv_21_nompp	0.0437654	0.0123047	0.025641	NCOR1
finaltsv_21_nompp	0.0439388	0.0145535	0.0247934	NCOR1
finaltsv_21_nompp	0.0666147	0.0544212	0.0369004	WAS
finaltsv_21_nompp	0.136415	0.0730413	0.0769231	CEBPA
finaltsv_21_nompp	0.0591127	0.0431415	0.028777	CTNNA2
finaltsv_21_nompp	0.0518151	0.0328991	0.0223464	CSF1R
finaltsv_22_nompp	0.200087	0.129578	0.217391	PTPN13
finaltsv_22_nompp	0.0658649	0.0314499	0.0217391	UBR5
finaltsv_22_nompp	0.0718639	0.0368717	0.0397351	GOLGA5
finaltsv_22_nompp	0.0718973	0.0366746	0.0392157	GOLGA5
finaltsv_22_nompp	0.0584858	0.0170143	0.0353982	RABEP1
finaltsv_22_nompp	0.0771354	0.0442509	0.0526316	ITK
finaltsv_22_nompp	0.0750402	0.0404981	0.0535714	JAK2
finaltsv_23_nompp	0.169301	0.0528709	0.213592	TP53
finaltsv_23_nompp	0.152591	0.0630743	0.115942	KIT
finaltsv_23_nompp	0.0945894	0.0533897	0.0915751	IRS4
finaltsv_23_nompp	0.0944376	0.0517347	0.097561	FAM47C
finaltsv_23_nompp	0.0991162	0.0561378	0.0967742	DDX3X
finaltsv_23_nompp	0.0972738	0.0564294	0.103286	GATA1
finaltsv_23_nompp	0.0927517	0.0377948	0.0344828	ERCC4
finaltsv_23_nompp	0.0677894	0.0131562	0.0163043	NCOR1
finaltsv_23_nompp	0.105522	0.0425474	0.0449438	BCL3
finaltsv_23_nompp	0.113528	0.0659902	0.0973451	CDC73
finaltsv_23_nompp	0.107014	0.0434259	0.047619	RANBP2
finaltsv_23_nompp	0.10013	0.0407107	0.0363636	BCL11A
finaltsv_23_nompp	0.102215	0.0419259	0.0380952	APC
finaltsv_24_nompp	0.0977906	0.0492732	0.0526316	CDH1
finaltsv_24_nompp	0.0545225	0.0359533	0.0416667	MLLT10
finaltsv_24_nompp	0.0410646	0.00829645	0.0162162	CBL
finaltsv_24_nompp	0.0414509	0.00745113	0.0217391	CBL
finaltsv_24_nompp	0.0407237	0.00362619	0.011194	ARID2
finaltsv_24_nompp	0.0408373	0.00946088	0.011236	ARID2
finaltsv_24_nompp	0.0412457	0.00784992	0.01875	NUTM1
finaltsv_24_nompp	0.0411633	0.00556954	0.026455	SMAD4
finaltsv_24_nompp	0.0535828	0.033973	0.0416667	TPM3
finaltsv_24_nompp	0.0463606	0.0205398	0.0344828	ARHGEF10L
finaltsv_24_nompp	0.0445927	0.0192391	0.0253165	GNAS
finaltsv_24_nompp	0.044729	0.0190196	0.0253165	GNAS
finaltsv_24_nompp	0.0414138	0.0110026	0.0228137	ERBB4
finaltsv_24_nompp	0.0495738	0.0296623	0.0493827	ATP2B3
finaltsv_24_nompp	0.0641597	0.0499633	0.0481928	KDM6A
finaltsv_25_nompp	0.000109984	0.0014703	0	BLM
finaltsv_25_nompp	0.000174091	0.0077605	0	ROBO2
finaltsv_25_nompp	0.000120836	0.00274443	0	RAD21
finaltsv_25_nompp	0.000148148	0.0052828	0	CBFA2T3
finaltsv_25_nompp	0.000159544	0.00622439	0	SPECC1
finaltsv_25_nompp	0.000129331	0.0035893	0	BRCA1
finaltsv_25_nompp	0.00014381	0.00486405	0	BRCA1
finaltsv_25_nompp	0.000161719	0.00659137	0	SMAD4
finaltsv_25_nompp	0.000145282	0.00491326	0	PDE4DIP
finaltsv_25_nompp	0.000163817	0.00699219	0	RPL5
finaltsv_25_nompp	0.000109092	0.00152258	0	PTPRT
finaltsv_25_nompp	0.000129977	0.00370025	0	PTPRT
finaltsv_25_nompp	0.000102938	0.00090077	0	COL3A1
finaltsv_25_nompp	0.000156991	0.00636371	0	ERBB4
finaltsv_25_nompp	0.000121491	0.00271301	0	PTPRK
finaltsv_26_nompp	0.0614902	0.0153717	0.0174419	FAT3
finaltsv_26_nompp	0.0642954	0.0191018	0.03125	FAT3
finaltsv_26_nompp	0.0567554	0.00876305	0.0131004	SPECC1
finaltsv_26_nompp	0.0853953	0.0506202	0.0844444	EGFR
finaltsv_26_nompp	0.0739422	0.0376623	0.08	PRPF40B
finaltsv_26_nompp	0.0610308	0.0148372	0.0229885	ATF1
finaltsv_26_nompp	0.058136	0.0118113	0.022831	NCOR1
finaltsv_26_nompp	0.0693638	0.0399475	0.0740741	NF1
finaltsv_26_nompp	0.0650539	0.0240705	0.04	NF1
finaltsv_26_nompp	0.0660486	0.0289946	0.0441176	PDE4DIP
finaltsv_26_nompp	0.0644989	0.0208514	0.032	CUL3
finaltsv_26_nompp	0.0650467	0.0210455	0.0365854	BIRC6
finaltsv_26_nompp	0.0613937	0.0148609	0.0239521	CCR4
finaltsv_26_nompp	0.0642148	0.0207392	0.0322581	PCM1
finaltsv_27_nompp	0.0698999	0.0144286	0.0246914	ZEB1
finaltsv_27_nompp	0.0699877	0.0156965	0.0462963	USP8
finaltsv_27_nompp	0.0694624	0.0138427	0.0375	CHD2
finaltsv_27_nompp	0.0668696	0.0131328	0.02	CIC
finaltsv_27_nompp	0.0977261	0.0735076	0.285714	BCL2L12
finaltsv_27_nompp	0.0649246	0.0123423	0.0117302	ASXL1
finaltsv_27_nompp	0.0677763	0.012268	0.02	MYH9
finaltsv_27_nompp	0.0728481	0.0194846	0.0555556	BIRC6
finaltsv_27_nompp	0.0704335	0.0159995	0.0248447	BTK
finaltsv_28_nompp	0.124787	0.0525168	0.0666667	CBLB
finaltsv_28_nompp	0.0731596	0.0430442	0.075	EGFR
finaltsv_28_nompp	0.0708481	0.0398825	0.0727273	EGFR
finaltsv_28_nompp	0.106162	0.0570607	0.0707071	STAG2
finaltsv_28_nompp	0.0506424	0.0101936	0.0340426	ERC1
finaltsv_28_nompp	0.0642379	0.0337256	0.0487805	PRPF40B
finaltsv_28_nompp	0.053237	0.0177912	0.027972	GPHN
finaltsv_28_nompp	0.048694	0.0107626	0.0193548	PML
finaltsv_28_nompp	0.0508786	0.0105679	0.025641	CIITA
finaltsv_28_nompp	0.0493762	0.00908032	0.0217391	NCOR1
finaltsv_28_nompp	0.0845515	0.0516152	0.0689655	STAT5B
finaltsv_28_nompp	0.0571667	0.0302453	0.0394737	BRCA1
finaltsv_28_nompp	0.0587274	0.0273988	0.060241	CLTCL1
finaltsv_28_nompp	0.0477062	0.0115948	0.0134529	CLTCL1
finaltsv_28_nompp	0.065119	0.0374966	0.0515464	APC
finaltsv_28_nompp	0.0497508	0.00962797	0.0160643	CTNND2
finaltsv_28_nompp	0.0786555	0.0517752	0.0833333	ARHGEF10
finaltsv_29_nompp	0.0668436	0.0688028	0.1	LMNA
finaltsv_29_nompp	0.0586553	0.00565344	0.0325203	CASC5
finaltsv_29_nompp	0.0609544	0.0242153	0.142857	ZNF429
finaltsv_29_nompp	0.0588757	0.0106557	0.0365854	SIRPA
finaltsv_29_nompp	0.0586572	0.00515049	0.0243902	ZNRF3
finaltsv_29_nompp	0.0590379	0.0095828	0.036036	MSH6
finaltsv_29_nompp	0.0597443	0.016335	0.0625	CACNA1D
finaltsv_29_nompp	0.0586461	0.00749413	0.0119048	FGFR1
finaltsv_29_nompp	0.0593155	0.0134275	0.0375	PREX2
finaltsv_29_nompp	0.0606436	0.0308954	0.08	AR
finaltsv_29_nompp	0.0588125	0.0081133	0.0182927	AR
finaltsv_30_nompp	0.000142966	0.00487782	0	ERG
finaltsv_30_nompp	0.000140816	0.00480414	0	FAT3
finaltsv_30_nompp	0.000120922	0.0027631	0	NBEA
finaltsv_30_nompp	0.000150043	0.00561261	0	NBEA
finaltsv_30_nompp	0.000129065	0.00360348	0	BCL11B
finaltsv_30_nompp	0.000178384	0.00849613	0	BCL11B
finaltsv_30_nompp	0.000126145	0.00331745	0	PTPRT
finaltsv_30_nompp	0.000179391	0.0080294	0	NFATC2
finaltsv_30_nompp	9.97e-05	0.00062999	0	COL3A1
finaltsv_30_nompp	0.000100617	0.000787938	0	DCTN1
finaltsv_30_nompp	0.000154128	0.00598366	0	POLQ
finaltsv_30_nompp	0.000134016	0.00405597	0	XPC
finaltsv_30_nompp	0.000192967	0.00879147	0.00900901	MUC4
finaltsv_30_nompp	0.000208072	0.00974411	0.00888889	MUC4
finaltsv_30_nompp	0.000125647	0.00293413	0.00401606	FAT4
finaltsv_30_nompp	0.000143254	0.00454465	0	APC
finaltsv_30_nompp	0.000174728	0.00694838	0	EZH2
finaltsv_30_nompp	0.000183419	0.00895806	0	PABPC1
finaltsv_30_nompp	0.000182446	0.00865415	0	PAX5
finaltsv_31_nompp	0.0543874	0.0113214	0.0376569	EGFR
finaltsv_31_nompp	0.0534307	0.00780575	0.0102389	DDIT3
finaltsv_31_nompp	0.0545893	0.0142541	0.04	COL3A1
finaltsv_31_nompp	0.0536566	0.0105282	0.0182186	MAP3K13
finaltsv_31_nompp	0.0536547	0.0074077	0.0176678	FKBP9
finaltsv_31_nompp	0.0535813	0.00604073	0.0147059	FKBP9
finaltsv_31_nompp	0.0557372	0.0281362	0.0731707	ATRX
finaltsv_31_nompp	0.0554436	0.0269413	0.0731707	ATRX
